# Supplementary material for: Cell-based RNAi screening and high-content analysis in primary calvarian osteoblasts applied to identification of osteoblast differentiation regulators
Source: Sci Rep. 2018 Sep 19;8:14045. doi: 10.1038/s41598-018-32364-8 (PMC6145911; doi:10.1038/s41598-018-32364-8)
Supplement: Supplementary file 2 — Supplementary Table S3 [file 41598_2018_32364_MOESM2_ESM.xlsx]

## Sheet: PercentageGeneData
RNAi Screen_siRNA Knockdown_Calculated ALP Activity/Cell (%)_Primary Calvarial Osteoblasts (pO-129Sv_WT)_day 6
WellID	OfficialGeneSymbol	GeneID	CatalogNumber	Nuclei/Well(%)	SEM-Nuclei/Well(%)	TTest(Nuclei/Well)	ALPActivity/Cell(%)	SEM-ALPActivity/Cell(%)	TTest(ALPAcitvity/Cell)	z-Score
A001	_Untreated	_Untreated	-	86.4521	0.776772	0.000123866	144.258	14.7895	0.0261838	1.46695
A003	H2-Bl	14963	D-046068-01	68.3076	2.73148	0.000581058	174.991	54.3188	0.255748	1.65032
A004	H2-DMa	14998	D-062607-01	88.4961	4.43311	0.0372989	192.481	19.6765	0.00720495	1.95175
A005	H2-DMb1	14999	D-062610-01	62.742	2.77315	9.84117e-05	49.819	15.5235	0.031232	-0.211202
A006	H2-DMb2	15000	D-043540-01	64.634	3.78127	0.000598349	46.2946	9.77942	0.00606648	-0.265856
A007	H2-Ea-ps	14968	D-061546-01	80.8677	4.55904	0.010086	49.5765	3.1936	0.000165257	-0.107424
A008	H2-Eb1	14969	D-043536-01	70.5735	5.04487	0.00287216	43.4183	4.46298	0.000245511	-0.317621
A009	H2-K1	14972	D-040677-01	54.4271	4.70243	0.000577034	122.057	17.6033	0.252605	1.23268
A010	H2-Oa	15001	D-046091-01	55.7846	1.62167	6.39051e-06	178.408	19.0003	0.0220406	1.83609
A011	H2-Ob	15002	D-057532-01	97.8417	2.36019	0.370542	231.786	43.0907	0.0494699	2.19836
A012	H2-Q1	15006	D-048851-01	46.8545	2.12291	1.09256e-05	90.6732	20.8394	0.663948	0.700383
A013	Hnmt	140483	D-049785-01	82.6872	2.37667	0.00150071	66.3402	9.87449	0.0243368	0.314258
A014	Hnrnpk	15387	D-048002-01	36.7319	1.1204	9.12546e-07	59.108	11.0881	0.0160436	0.0944312
A015	Hnrnpul1	232989	D-062401-01	61.0207	1.71814	4.12847e-05	62.6488	9.43304	0.026296	0.216065
A016	Ntm	235106	D-064249-01	74.9634	2.63096	0.000641321	50.8243	10.021	0.00820819	-0.158249
A017	Hoxa1	15394	D-043604-01	71.5533	6.84929	0.0114681	127.726	18.8983	0.208764	1.28615
A018	Hoxa10	15395	D-046260-01	73.867	0.872799	1.63513e-05	58.5577	14.1871	0.0408395	0.0176732
A019	Hoxa11	15396	D-044544-01	82.7025	1.85507	0.00144478	44.0665	5.82816	0.00072534	-0.32814
A020	Hoxa13	15398	D-046261-01	53.4707	3.52985	0.000297166	97.2155	22.5008	0.917155	0.794113
A021	Hoxa2	15399	D-043610-01	51.2219	2.04304	1.13156e-05	223.595	16.5409	0.000711037	2.17748
A022	Hoxa4	15401	D-065106-01	76.6097	1.15796	3.02351e-05	119.516	8.75538	0.0605946	1.22111
B003	H2-Q10	15007	D-043542-01	65.9909	3.57441	0.000548783	44.2679	8.54876	0.0024855	-0.353662
B004	H2-Q2	15013	D-044131-01	66.8078	3.62521	0.000480668	57.0735	3.19481	0.000127531	0.103101
B005	H2-Q6	110557	D-065365-01	63.0851	2.95873	0.000154038	67.4247	6.86538	0.0102638	0.335486
B006	H2-T23	15040	D-043693-01	77.1469	2.45656	0.00198426	31.8858	5.71221	0.000419793	-0.849107
B007	H3f3b	15081	D-042835-01	91.9389	0.789714	0.000708422	77.3037	11.4739	0.138661	0.520463
B008	Hadha	97212	D-058133-01	45.3962	0.234711	6.68841e-07	65.799	4.12996	0.000819432	0.313659
B009	Hadhb	231086	D-053098-01	52.5101	0.944572	1.16657e-06	49.8779	17.3365	0.038016	-0.330526
B010	Hadh	15107	D-046101-01	105.19	0.948136	0.039837	90.1939	15.3978	0.600226	0.770003
B011	Hagh	14651	D-046822-01	89.7463	1.31281	0.00403066	48.6667	7.41956	0.00380343	-0.162641
B012	Haghl	68977	D-057593-01	102.774	2.74469	0.262621	171.894	26.0088	0.0379634	1.74583
B013	Hoxa7	15404	D-044569-01	78.0418	2.59706	0.000773771	47.0447	9.02541	0.00621392	-0.234803
B014	Hoxa9	15405	D-043621-01	67.6313	3.0581	0.000254361	67.5684	21.3633	0.179402	0.203425
B015	Hoxb1	15407	D-063433-01	59.2088	2.90145	9.16983e-05	41.3535	7.35183	0.00222258	-0.426475
B016	Hoxb13	15408	D-062174-01	62.936	3.69162	0.000336186	50.702	3.49962	0.000196738	-0.0867438
B017	Hoxb2	103889	D-062448-01	92.5538	2.45764	0.033673	68.8109	4.13102	0.00516204	0.386758
B018	Hoxb3	15410	D-062435-01	68.4769	4.84255	0.00200083	58.9723	5.23057	0.0010858	0.138443
B019	Hoxb5	15413	D-062466-01	81.062	0.0865286	5.61851e-05	29.706	4.49413	0.000191942	-0.91504
B020	Hoxb6	15414	D-062433-01	81.7947	1.79222	0.00186747	42.1235	11.4746	0.00667599	-0.510702
B021	Hoxb7	15415	D-062437-01	79.9702	2.18772	0.000396737	91.5571	18.0891	0.67347	0.737599
B022	Hoxc10	209448	D-065107-01	100.26	2.51496	0.919443	45.6374	1.93067	7.53742e-05	-0.236132
C001	_Mock	_Mock	-	87.8154	0.327049	0.000188704	122.332	10.8004	0.0695491	1.19372
C003	Hal	15109	D-062613-01	62.6874	4.86879	0.00127387	23.3685	2.39825	1.80651e-05	-1.2777
C004	Hand1	15110	D-046112-01	48.5318	3.92444	0.00013704	52.8509	6.4408	0.00161774	-0.0260415
C005	Hand2	15111	D-057649-01	52.7359	2.02449	1.29145e-05	211.455	47.6963	0.0692203	2.01338
C006	Hap1	15114	D-042170-01	67.1087	3.33763	0.000355809	40.0293	7.81989	0.00158368	-0.471201
C007	Hat1	107435	D-047665-01	74.0526	4.20804	0.00213288	30.1465	10.0658	0.00222065	-1.00432
C008	Havcr1	171283	D-040070-01	61.1193	0.954984	2.09447e-06	59.3955	18.1802	0.101047	-0.0502487
C009	Havcr2	171285	D-052584-01	82.8127	2.96494	0.0036449	100.197	6.7422	0.962845	0.961416
C010	Hba-a1	15122	D-046123-01	84.0422	2.45728	0.00464551	59.2583	16.7	0.0718472	0.0665788
C011	Hba-x	15126	D-062616-01	90.1681	1.80473	0.0144341	93.7976	12.0595	0.698579	0.841261
C012	Hcfc1	15161	D-051186-01	36.1736	0.271595	2.43183e-07	43.1228	4.77691	0.000553311	-0.330463
C013	Hoxc13	15422	D-043636-01	66.6424	1.49347	1.16851e-05	114.428	32.0564	0.67371	1.02176
C014	Hoxc4	15423	D-045259-01	62.8459	1.61729	1.07828e-05	31.9197	4.13341	0.000122976	-0.792032
C015	Hoxc5	15424	D-056377-01	39.1189	0.791407	1.13216e-06	9.04488	1.45577	2.76046e-06	-2.73262
C016	Hoxc6	15425	D-043638-01	52.7199	0.775939	1.10698e-06	44.6119	5.0353	0.000783206	-0.280185
C017	Hoxc9	15427	D-061453-01	97.0835	1.09929	0.195235	41.2231	5.62641	0.000366786	-0.422978
C018	Hoxd10	15430	D-060604-01	73.972	3.11883	0.00076229	41.5545	0.9442	1.31135e-05	-0.374767
C019	Hoxd11	15431	D-046273-01	47.4631	2.45375	1.95033e-05	52.4555	6.51757	0.00206603	-0.0582491
C020	Hoxd12	15432	D-046274-01	64.4995	3.89364	0.000600194	38.1453	12.9241	0.0074346	-0.725789
C021	Hoxd13	15433	D-046283-01	61.603	2.559	0.000183136	43.5382	10.4213	0.00598121	-0.440904
C022	Hoxd3	15434	D-043655-01	78.1769	1.81621	0.000990335	50.689	2.14409	2.26097e-05	-0.0777841
D003	Hcn1	15165	D-043547-01	84.2102	3.29655	0.0122486	159.307	17.9774	0.0461778	1.65949
D004	Hcn2	15166	D-046144-01	98.7774	2.70072	0.692857	30.9234	4.38521	0.000199877	-0.855276
D005	Hcn3	15168	D-046147-01	53.9194	0.88006	9.85762e-07	13.4456	2.00482	5.04217e-06	-2.11782
D006	Sap30bp	57230	D-055094-01	72.3526	3.56165	0.000920244	28.3804	5.38337	0.000230489	-1.04138
D007	Hcrt	15171	D-043551-01	64.8622	4.75792	0.00119029	117.4	37.6399	0.669632	1.04173
D008	Hcrtr1	230777	D-050569-01	85.7441	2.38623	0.0017568	25.6439	1.89464	1.04635e-05	-1.11358
D009	Hcrtr2	387285	D-057428-01	98.3008	2.69862	0.666886	87.0741	11.1298	0.250613	0.7196
D010	Hcst	23900	D-040952-01	86.0039	3.33222	0.0100517	70.8094	10.1124	0.0317152	0.397596
D011	Hdac1	433759	D-040287-01	75.5719	5.79628	0.0141562	50.2609	3.48191	0.000475201	-0.0906872
D012	Hdac10	170787	D-046437-01	105.796	3.08143	0.216663	87.7883	7.92656	0.135897	0.748673
D013	Hoxd4	15436	D-065570-01	93.2875	2.09246	0.085184	59.6144	7.3618	0.00436537	0.140408
D014	Hoxd8	15437	D-045997-01	87.8897	1.64993	0.00207498	118.709	18.5087	0.355457	1.17152
D015	Hoxd9	15438	D-059199-01	70.4505	2.15618	0.000101126	89.0608	23.7764	0.673219	0.612946
D016	Hp	15439	D-043708-01	85.6828	2.05452	0.00169054	30.7452	3.45078	8.81004e-05	-0.847522
D017	Hpcal1	53602	D-043576-01	74.601	2.12233	0.000160928	33.3953	2.59402	3.94129e-05	-0.711559
D018	Hpd	15445	D-042594-01	85.5513	4.60103	0.0311103	44.11	19.6537	0.0410858	-0.615759
D019	Hprt	15452	D-045271-01	57.2253	1.97844	4.02723e-05	42.9341	14.1954	0.0200246	-0.522683
D020	Hps1	192236	D-044730-01	84.8239	3.1204	0.0140881	40.2557	2.34185	1.64485e-05	-0.433089
D021	Hps3	12807	D-061108-01	83.3289	1.66123	0.000357431	35.0568	1.90943	1.29564e-05	-0.636096
D022	Hps4	192232	D-059806-01	58.406	2.47902	6.47036e-05	58.1919	2.99987	0.000446167	0.12927
E001	_Non-targeting	_Non-targeting	D-001206-14	100	0	1	100	0	1	0.857403
E003	Hdac11	232232	D-051918-01	82.4526	2.61412	0.00108518	38.6977	0.835625	1.01853e-05	-0.483489
E004	Hdac2	15182	D-046158-01	89.9081	1.09162	0.00706484	31.7175	7.14882	0.000665071	-0.896488
E005	Hdac3	15183	D-043553-01	73.1864	2.7833	0.000338436	37.2914	1.55234	1.34042e-05	-0.547815
E006	Hdac5	15184	D-062182-01	43.3856	1.76235	1.26567e-05	79.905	16.1798	0.263985	0.571912
E007	Hdac6	15185	D-043456-01	97.335	3.00246	0.499337	70.8634	5.64333	0.0114681	0.43542
E008	Hdac7	56233	D-040703-01	67.5013	3.07056	0.000599161	22.8541	6.0009	0.00032435	-1.40069
E009	Hdac8	70315	D-058613-01	92.1538	2.95887	0.0321413	99.9413	11.6636	0.989491	0.951088
E010	Hdgf	15191	D-060327-01	80.9087	2.65417	0.00130644	71.8858	8.81086	0.0331297	0.44826
E011	Htt	15194	D-040632-05	90.3197	3.36395	0.0304504	72.9165	3.81807	0.00152564	0.479135
E012	Hdlbp	110611	D-059879-01	57.6611	4.92625	0.000706077	30.7159	10.4205	0.00243392	-1.06933
E013	Hps6	20170	D-057041-01	84.3285	3.26264	0.0162162	81.3569	6.02184	0.0228382	0.63453
E014	Hr	15460	D-040990-01	86.3408	0.956539	0.000253168	70.7426	8.46487	0.0189941	0.413312
E015	Hrasls	27281	D-060134-01	79.4688	0.687208	1.98461e-05	29.819	8.59784	0.00130509	-0.985906
E016	Agfg1	15463	D-040365-01	83.592	0.455897	0.000100314	55.5013	2.79538	6.32651e-05	0.0593125
E017	Krr1	52705	D-057753-01	45.8909	0.221127	4.34224e-07	77.8129	6.5676	0.0372853	0.5617
E018	Hrc	15464	D-044598-01	65.7682	5.18944	0.00185723	28.6456	8.81367	0.00121992	-1.10626
E019	Hrg	94175	D-045768-01	73.7061	2.78905	0.00121786	31.6658	2.45187	1.32631e-05	-0.800721
E020	Prmt2	15468	D-046914-01	65.4828	2.04337	0.000102133	46.5489	11.6441	0.0100414	-0.270513
E021	Prmt1	15469	D-049497-01	64.6164	2.5922	0.000262165	43.8179	6.21105	0.000618075	-0.334045
E022	Hsbp1	68196	D-062587-01	84.3942	3.24174	0.0128235	86.0938	26.8528	0.599403	0.573893
F003	Herc1	235439	D-061931-01	83.7124	3.24125	0.00518869	31.2469	4.78872	0.00013408	-0.846155
F004	Herc2	15204	D-041301-01	84.5943	1.64429	0.00150174	22.5982	2.57196	2.27825e-05	-1.31769
F005	Herpud1	64209	D-049714-01	75.6537	3.196	0.00213868	22.4317	4.36093	0.000112696	-1.36716
F006	Hes1	15205	D-060177-01	103.357	1.10954	0.177931	59.6738	2.43083	0.000117193	0.169454
F007	Hes6	55927	D-063093-01	89.5897	1.5259	0.00382601	94.7436	43.3215	0.886648	0.550609
F008	Hes7	84653	D-049045-01	83.0937	1.71611	0.00137466	43.0648	12.5967	0.00879218	-0.468105
F009	Hesx1	15209	D-043394-01	64.0732	4.33845	0.0009078	39.6194	8.37637	0.00207855	-0.495283
F010	Hexa	15211	D-043561-01	89.7981	3.72261	0.08491	129.878	20.0769	0.220309	1.3384
F011	Hexb	15212	D-043567-01	86.1813	2.94715	0.0122062	54.8967	12.1074	0.0177417	-0.0301951
F012	Hey1	15213	D-040475-01	77.5347	0.901595	0.000203306	69.6928	6.24823	0.00623526	0.392601
F013	Hsd11b1	15483	D-046349-01	65.6162	4.29462	0.00120505	50.5143	3.98126	0.000228597	-0.0841585
F014	Hsd11b2	15484	D-042600-01	83.3807	3.33103	0.00398221	38.7208	10.3008	0.00359325	-0.619773
F015	Hsd17b1	15485	D-044716-01	83.3028	1.88836	0.00278687	63.2985	23.0299	0.171468	0.0023754
F016	Hsd17b12	56348	D-060708-01	92.2398	1.05029	0.000890042	57.6356	12.166	0.0197174	0.0440762
F017	Hsd17b2	15486	D-046352-01	89.7119	4.27296	0.0994783	90.8264	18.5407	0.639103	0.72304
F018	Hsd17b3	15487	D-046362-01	87.1687	2.19638	0.00205061	41.1926	11.4161	0.0057304	-0.523439
F019	Hsd17b4	15488	D-062179-01	59.1332	1.65633	4.44462e-05	41.8781	4.17157	0.000116534	-0.383871
F020	Hsd17b7	15490	D-040937-01	89.0479	1.45962	0.00478964	45.127	4.15657	0.000136846	-0.267271
F021	Hsd3b1	15492	D-046365-01	51.3881	2.48295	4.92978e-05	25.0734	1.14886	2.54646e-06	-1.15072
F022	Hsf1	15499	D-040660-01	43.9004	1.75669	8.81542e-06	90.6955	23.2858	0.66909	0.697816
G001	_Kif11	16551	D-040880-01	37.5797	0.389741	1.98671e-07	32.533	1.6784	1.1875e-05	-0.885404
G003	Hey2	15214	D-043647-01	90.564	3.60172	0.0896336	26.0834	2.06612	1.30945e-05	-1.08845
G004	Heyl	56198	D-060622-01	72.8712	3.69639	0.001038	57.2011	9.97464	0.018364	0.0567341
G005	Hfe	15216	D-062618-01	66.4818	4.33464	0.0011485	30.7879	3.14872	6.30185e-05	-0.856126
G006	Hgd	15233	D-042485-01	87.6075	2.85523	0.00547677	42.043	7.26734	0.00225249	-0.397105
G007	Hgf	15234	D-040879-01	70.9408	2.98454	0.00069691	38.5352	3.94054	0.000217822	-0.499663
G008	Hgfac	54426	D-046100-01	76.5511	2.26945	0.000253496	12.5153	1.0001	1.99462e-06	-2.20912
G009	Hhex	15242	D-060332-01	81.5982	3.06844	0.00453582	85.4884	17.5352	0.419887	0.644633
G010	Hibch	227095	D-040266-01	80.7567	1.18711	0.000668972	63.5459	9.49713	0.0193229	0.219176
G011	Hic1	15248	D-042946-01	99.8839	1.86845	0.94905	124.871	9.42679	0.0362377	1.29386
G012	Hif1a	15251	D-040638-01	73.9886	1.34187	4.52766e-05	42.7943	6.72248	0.000798607	-0.377945
G013	Hsf2	15500	D-060337-01	70.4259	3.05679	0.000466786	37.1095	7.761	0.0012928	-0.593199
G014	Hsf4	26386	D-043157-01	83.3987	1.89376	0.000381569	50.027	8.44335	0.00411167	-0.119742
G015	Hsph1	15505	D-045560-05	68.4054	1.76421	0.000174723	66.6179	11.6693	0.0425099	0.311752
G016	Hspa1a	193740	D-054644-01	47.0567	1.54951	3.26139e-06	141.986	16.0267	0.0423954	1.4766
G017	Hspa1l	15482	D-045552-01	94.8739	2.95018	0.246739	71.9105	4.01293	0.00549267	0.460581
G018	Hspa2	15512	D-060340-01	80.4602	1.93727	0.000620177	44.0132	6.15813	0.000928601	-0.304549
G019	Hspa4	15525	D-062183-01	69.1358	6.28874	0.00569472	49.1652	9.12671	0.00419759	-0.179516
G020	Hspa5	14828	D-040337-01	75.5958	6.39557	0.0136123	21.3818	6.98667	0.000351699	-1.63825
G021	Hspa8	15481	D-062625-01	41.1239	2.71088	3.07193e-05	12.1063	1.25145	2.21817e-06	-2.28429
G022	Hspa9	15526	D-057872-01	42.3512	1.88497	1.34175e-05	60.3481	5.34584	0.00130082	0.182878
H003	Hif3a	53417	D-049392-01	92.0486	2.22864	0.00950809	64.0019	4.38432	0.00114358	0.279726
H004	Higd1a	56295	D-055091-01	82.4548	0.0609518	8.9548e-05	107.984	12.9358	0.554537	1.06085
H005	Hint1	15254	D-055817-01	95.2612	3.48561	0.162546	84.009	12.6592	0.251793	0.671682
H006	Hip1	215114	D-053463-01	77.7695	1.85429	0.000194879	21.744	3.82837	3.7017e-05	-1.42133
H007	Ube2k	53323	D-059263-01	63.8122	2.09581	5.28215e-05	19.8287	3.65856	3.37917e-05	-1.57672
H008	Hist1h1c	50708	D-045246-01	63.7322	4.69549	0.00131941	68.9361	10.8642	0.0417903	0.34103
H009	Hist1h2bh	319182	D-056687-01	54.6181	2.56124	0.00012101	25.1664	1.4138	8.37224e-06	-1.14341
H010	Hivep1	110521	D-044630-01	87.5794	3.44155	0.0176541	54.0345	1.54996	3.29392e-05	0.0249191
H011	Hivep2	15273	D-041029-01	74.8382	1.0419	1.42298e-05	34.2877	8.77893	0.00235742	-0.788626
H012	Hivep3	16656	D-055883-01	59.9928	3.09227	0.000177245	42.2712	11.2686	0.00616246	-0.480539
H013	Hspb1	15507	D-045651-01	81.7205	1.16983	8.01231e-05	27.6198	5.21245	0.000227977	-1.07846
H014	Hspb2	69253	D-064512-01	42.2716	1.42027	4.68834e-06	39.5967	1.58584	9.16279e-06	-0.455623
H015	Hspb3	56534	D-049924-01	63.7809	2.84173	0.000130322	73.3155	17.6688	0.17599	0.390702
H016	Hspb7	29818	D-059236-01	83.1522	2.34867	0.00422701	50.0112	5.63329	0.000688931	-0.112826
H017	Hsp90aa1	15519	D-055680-01	50.4168	0.564848	2.15584e-06	90.3881	6.91984	0.315159	0.795393
H018	Hsp90ab1	15516	D-050742-01	46.2022	0.622401	9.27479e-07	43.7065	3.51278	0.000228219	-0.313547
H019	Hspd1	15510	D-062629-01	80.7721	4.45317	0.00868713	125.101	33.4281	0.485365	1.16425
H020	Hspe1	15528	D-062186-01	78.0859	0.983007	6.63789e-05	106.779	13.3656	0.623915	1.03585
H021	Kat5	81601	D-057795-01	70.571	8.17643	0.0189617	46.5666	7.1984	0.00131899	-0.247396
H022	Htatip2	53415	D-044481-01	93.3478	0.833854	0.00441878	51.0302	7.43411	0.00229718	-0.0925203
I001	_Alpl	11647	D-043406-01	69.1947	0.638675	3.49474e-06	30.1972	1.99578	1.39618e-05	-0.886314
I003	Hlcs	110948	D-061141-01	75.7714	1.2577	2.35326e-05	63.3646	6.30378	0.00734807	0.260238
I004	Hlx	15284	D-040682-01	70.301	3.4762	0.00165023	68.442	7.02574	0.0158421	0.377786
I005	Mnx1	15285	D-049859-01	43.1433	1.28429	1.72897e-06	70.5969	6.90977	0.0259189	0.420338
I006	Hmbs	15288	D-062521-01	79.0451	3.3094	0.00173156	19.2456	3.67365	3.70414e-05	-1.58578
I007	Hmg20a	66867	D-063425-01	63.8736	4.29879	0.000780994	68.7048	4.83954	0.00295318	0.376308
I008	Hmga1	15361	D-049293-01	80.6306	1.27162	6.79441e-05	88.1761	16.515	0.508998	0.737238
I009	Hmga2	15364	D-043585-01	82.2139	2.56156	0.00176508	23.5272	2.39847	1.92025e-05	-1.25199
I010	Hmgxb4	70823	D-057462-01	65.0428	2.98049	0.000189026	63.4472	9.87612	0.0271113	0.242199
I011	Hmgb3	15354	D-062166-01	72.9199	2.35547	0.000403796	55.7782	6.10792	0.00206422	0.0644124
I012	Hmgcl	15356	D-046230-01	85.9736	2.5517	0.00523351	104.379	10.1152	0.690139	1.02304
I013	Htr2b	15559	D-046452-01	54.832	1.72835	7.37723e-06	29.748	3.36299	7.87615e-05	-0.90837
I014	Hus1	15574	D-062189-01	66.8936	3.42693	0.000691594	29.6139	4.12285	0.000104437	-0.909447
I015	Hus1b	210554	D-054457-01	57.7712	2.63755	8.1097e-05	58.7116	10.5332	0.0245854	0.0947729
I016	Hyal1	15586	D-062192-01	51.9333	0.644329	2.80168e-06	15.2383	1.67915	3.07359e-06	-1.92998
I017	Hyou1	12282	D-057245-01	64.5013	2.30682	5.24953e-05	73.7016	7.06237	0.0122885	0.47821
I018	Iapp	15874	D-043679-01	62.4298	7.1025	0.00554459	113.149	6.88547	0.0976179	1.1484
I019	Ibsp	15891	D-046479-01	80.3667	10.4201	0.125029	41.9175	18.804	0.0416312	-0.976149
I020	Icam1	15894	D-065347-01	80.7452	0.324352	0.000112797	33.131	2.03899	2.68627e-05	-0.722631
I021	Icam2	15896	D-043684-01	91.088	1.50599	0.0139625	80.2825	16.39	0.313086	0.576589
I022	Icam5	15898	D-046482-01	74.0261	1.63778	4.36846e-05	193.195	14.1387	0.00219882	1.96465
J003	Hmgcr	15357	D-040731-01	68.818	3.75949	0.000677183	70.734	22.5068	0.266604	0.290037
J004	Hmgcs1	208715	D-040946-01	76.2778	3.67456	0.00171634	75.4471	6.9102	0.0208583	0.526908
J005	Hmgcs2	15360	D-060334-01	54.3724	1.77302	8.14371e-06	143.766	18.7853	0.108728	1.49156
J006	Hmgn1	15312	D-054969-01	81.3667	8.37213	0.0712574	52.2955	3.17012	9.36697e-05	-0.0356748
J007	Hmgn2	15331	D-062947-01	96.5776	1.83475	0.0825649	27.2877	2.31266	1.51897e-05	-1.02072
J008	Hmgn3	94353	D-048618-01	90.7974	3.54983	0.0509054	150.972	28.5207	0.155498	1.5488
J009	Hmmr	15366	D-045234-01	78.3031	3.65165	0.00238395	58.3394	5.39527	0.00140523	0.119446
J010	Hmox1	15368	D-040543-01	91.939	2.24723	0.0241231	55.9368	6.98669	0.0056378	0.0492217
J011	Hmox2	15369	D-042217-01	91.0871	2.19832	0.0386858	53.0187	10.4029	0.0123912	-0.0511533
J012	Hmx1	15371	D-044270-01	78.0374	1.37595	0.000531922	74.4576	3.05421	0.00166157	0.51388
J013	Icos	54167	D-044614-01	69.2615	3.28928	0.000523571	17.07	1.09454	1.81447e-06	-1.74081
J014	Irf8	15900	D-040737-01	77.878	0.842242	6.5888e-05	42.3005	6.64856	0.00148737	-0.377942
J015	Ict1	68572	D-047452-01	68.8864	1.07795	6.26749e-06	75.2761	7.36711	0.0183063	0.513849
J016	Id1	15901	D-040701-01	69.6075	5.92716	0.0057383	44.3376	10.6158	0.00625561	-0.337883
J017	Id2	15902	D-060495-01	86.6971	0.987577	0.000165045	73.048	3.67927	0.00173232	0.483175
J018	Id3	15903	D-046495-01	91.4209	2.12874	0.0335257	113.897	7.56719	0.197287	1.16067
J019	Id4	15904	D-043687-01	62.0243	1.8277	6.72058e-05	81.2681	10.9892	0.141341	0.624442
J020	Ide	15925	D-040080-01	94.3051	3.69856	0.128648	72.6482	6.39333	0.0185155	0.45593
J021	Idi1	319554	D-052846-01	75.2908	3.38576	0.000998434	15.0608	1.13228	2.08527e-06	-1.92698
J022	Ids	15931	D-045072-01	54.0884	4.97264	0.00105606	26.6601	9.38987	0.0019846	-1.21943
K001	_Il11	16156	D-046578-01	79.2572	2.33134	0.000411693	31.5517	4.78017	0.000226821	-0.860805
K003	Hnf4a	15378	D-065463-01	48.2975	1.57187	8.35742e-06	34.4175	6.97446	0.000719117	-0.707993
K004	Hnf4g	30942	D-043489-01	89.0526	2.41631	0.0101935	39.325	4.71645	0.000235573	-0.494609
K005	H2-Q7	15018	D-043834-01	66.5009	1.87981	5.67061e-05	44.499	6.64662	0.00196972	-0.306585
K006	Gldc	104174	D-052755-01	54.5355	3.27895	9.98756e-05	20.7394	2.37643	1.57687e-05	-1.44809
K007	Glg1	20340	D-045085-01	80.5712	3.1007	0.00570376	69.8332	16.121	0.151412	0.336703
K008	Gli1	14632	D-047917-01	76.2615	2.299	0.000297839	44.3006	5.76187	0.00125105	-0.303096
K009	Gli2	14633	D-043977-01	79.7611	5.35222	0.0132113	65.8644	15.5949	0.120395	0.253026
K010	Gli3	14634	D-045798-01	83.4604	6.93949	0.0576706	45.6431	6.98971	0.00241899	-0.260584
K011	Glipr1	73690	D-045511-01	68.4588	12.9431	0.0652688	21.09	4.04186	7.87749e-05	-1.46991
K012	Glis2	83396	D-042208-01	86.9474	2.6228	0.00516024	104.315	5.97793	0.430641	1.02207
K013	Idua	15932	D-050458-01	91.283	1.19633	0.0125962	72.9264	17.279	0.217104	0.395643
K014	Ier3	15937	D-041160-01	86.8979	2.0494	0.00972556	57.0116	7.06743	0.00682258	0.0886751
K015	Ifi204	15951	D-040202-01	69.3021	6.49685	0.00761881	34.0681	9.89887	0.00270693	-0.778246
K016	Ifi205	226695	D-057797-01	67.913	1.29396	1.72157e-05	70.0472	20.1812	0.208102	0.32677
K017	Ifi30	65972	D-041858-01	81.9204	1.60196	0.000203574	22.1889	6.33371	0.000369414	-1.45692
K018	Ifi35	70110	D-056260-01	39.2757	1.53011	2.03913e-06	58.4618	8.61439	0.0141683	0.114751
K019	Ifit1	15957	D-046524-01	89.2959	2.17462	0.0052646	81.1951	8.46046	0.108567	0.638628
K020	Ifit2	15958	D-061456-01	66.9607	5.11129	0.00235906	36.4944	4.64387	0.000166903	-0.593082
K021	Ifit3	15959	D-040963-01	72.369	0.629006	4.09348e-05	29.78	1.85739	9.60861e-06	-0.885257
K022	Ifitm1	68713	D-056723-01	86.8122	1.54829	0.00449919	43.3878	10.2439	0.00622034	-0.392218
L003	Glo1	109801	D-063339-01	69.439	0.157666	4.81764e-06	38.832	6.80338	0.000949804	-0.55055
L004	Glra1	14654	D-061697-01	60.4082	3.86523	0.000461945	42.9055	0.812766	1.48185e-05	-0.326207
L005	Glra2	237213	D-041775-01	37.3773	1.54484	2.65898e-06	45.8573	2.24987	5.45217e-05	-0.224982
L006	Glra3	110304	D-049874-01	84.4228	2.89766	0.00446855	85.0809	9.27443	0.133456	0.694884
L007	Glrx	93692	D-063838-01	50.4025	0.999	1.13654e-06	41.4298	4.94523	0.000471113	-0.392554
L008	Glrx2	69367	D-050282-01	62.9442	0.47288	5.74014e-06	72.3569	3.44744	0.00145093	0.469344
L009	Gltscr2	68077	D-051353-01	39.0646	1.3898	1.43934e-06	81.2629	14.3408	0.306256	0.607186
L010	Glud1	14661	D-042097-01	86.6645	7.93765	0.200161	67.2201	13.8529	0.0893304	0.262954
L011	Lgsn	266744	D-054666-01	91.4193	3.33583	0.0327552	42.3678	6.05993	0.000838156	-0.364086
L012	Ssh1	231637	D-041169-01	66.3934	1.88203	3.60671e-05	18.3824	1.7422	3.86789e-06	-1.64087
L013	Ifna13	230396	D-057121-01	66.6367	12.4478	0.0612269	14.401	6.59953	0.000216921	-2.82736
L014	Ifna14	404549	D-064713-01	88.8834	2.33996	0.0208781	43.7563	9.85826	0.00507771	-0.357652
L015	Ifna2	15965	D-045124-01	74.9602	4.73356	0.00870701	177.502	34.2677	0.0967567	1.78872
L016	Ifna4	15967	D-063487-01	65.1735	2.36788	0.000242893	38.0358	6.80083	0.00093301	-0.542964
L017	Gm13280	230398	D-064768-01	74.183	7.02529	0.0162994	46.3002	3.83423	0.000116822	-0.222539
L018	Ifna7	15970	D-063784-01	98.7871	1.42012	0.483516	94.0212	13.4596	0.737529	0.844993
L019	Ifna9	15972	D-045280-01	91.2816	2.78016	0.032351	205.219	24.6416	0.0202153	2.04398
L020	Ifnab	15974	D-046542-01	80.4463	2.98173	0.00132748	63.3082	2.57044	0.000199166	0.265803
L021	Ifnar1	15975	D-043696-01	84.7161	4.39951	0.0184525	34.369	5.82119	0.000413774	-0.692457
L022	Ifnar2	15976	D-045289-01	81.9304	2.68031	0.00219661	42.1209	9.53274	0.00483339	-0.431583
M001	_Sp7	170574	D-045886-01	59.6588	0.830061	1.79816e-06	37.421	1.11489	5.51471e-06	-0.581169
M003	Cngb1	333329	D-061565-01	77.0384	1.543	4.64964e-05	47.1427	8.04308	0.00430208	-0.219781
M004	Kcna10	242151	D-048720-01	71.5794	6.23754	0.00885748	83.258	27.1033	0.54116	0.499485
M005	Cd300lb	217304	D-062164-01	81.8433	1.69263	0.000184791	100.031	1.65277	0.998384	0.961707
M006	Gm2a	14667	D-063089-01	91.8649	0.662848	0.00750992	54.6206	7.4993	0.00671255	0.0168541
M007	Rasgrp3	240168	D-065396-01	83.2428	4.18864	0.0208455	40.9315	6.75114	0.000857033	-0.435255
M008	Gmeb1	56809	D-050072-01	42.6633	1.46983	2.83411e-06	47.8386	10.4461	0.0107927	-0.235521
M009	Gmnn	57441	D-050241-01	59.8683	0.465389	4.76207e-06	128.728	16.2627	0.187904	1.3188
M010	Gmpr	66355	D-046519-01	77.419	1.23373	0.000177171	68.5358	2.49095	0.000169772	0.38242
M011	Gmpr2	105446	D-052163-01	75.6175	3.71091	0.00156447	91.938	20.5115	0.714125	0.719541
M012	Gmps	229363	D-049796-01	68.4136	3.07495	0.000339233	116.599	28.2312	0.598172	1.10032
M013	Ifnb1	15977	D-043699-01	69.5863	3.99788	0.00182203	72.5182	28.4728	0.428568	0.242573
M014	Ifngr1	15979	D-043702-01	71.0742	3.16091	0.000750047	52.1167	7.54721	0.00537352	-0.0639203
M015	Ifngr2	15980	D-042105-01	74.919	2.63841	0.00034917	29.0009	1.28856	5.35813e-06	-0.932033
M016	Ifrd1	15982	D-042359-01	77.5896	2.23862	0.00038592	162.577	9.84104	0.00115059	1.69809
M017	Igbp1	18518	D-059587-01	60.5649	0.855218	2.02129e-06	88.9052	13.1553	0.469852	0.73277
M018	Igf1	16000	D-056774-01	48.1765	1.3511	2.25859e-06	15.6319	3.60328	3.26881e-05	-1.99211
M019	Igf2	16002	D-043709-01	74.6376	2.3127	0.000345378	61.288	3.81539	0.000687804	0.204466
M020	Igf2bp1	140486	D-064871-01	54.3409	2.02918	1.38081e-05	86.5238	21.7731	0.536212	0.630027
M021	Igf2bp3	140488	D-059667-01	58.2712	1.61508	7.40197e-06	55.8674	6.37401	0.00218838	0.0439308
M022	Igf2r	16004	D-043713-01	103.762	1.50466	0.170901	107.789	5.48557	0.304967	1.06957
N003	Gna11	14672	D-040928-01	79.1027	1.18045	4.23306e-05	106.003	13.8663	0.675139	1.01689
N004	Gnai2	14678	D-051104-01	58.1231	2.911	8.18285e-05	34.6369	6.4812	0.000446191	-0.717152
N005	Gnb2l1	14694	D-062125-01	49.6995	2.48825	2.44425e-05	16.1133	2.35691	1.2562e-05	-1.84644
N006	Sergef	27414	D-044155-01	46.522	0.74021	5.99958e-07	38.9653	3.37396	0.000161784	-0.486545
N007	Gnmt	14711	D-047982-01	60.5056	5.10911	0.00141565	22.9181	4.62287	0.000140311	-1.33788
N008	Gnpat	14712	D-040695-01	44.5298	0.50464	7.95204e-07	16.9647	8.25026	0.000515219	-2.18776
N009	Gnpda1	26384	D-044477-01	88.0397	4.35005	0.0336533	63.8207	3.0668	0.00093329	0.279229
N010	Gns	75612	D-057595-01	86.152	2.76963	0.00903644	88.9126	3.64703	0.0771369	0.777906
N011	Golga5	27277	D-060611-01	62.0888	5.6234	0.00178396	22.6839	3.47206	3.62331e-05	-1.31999
N012	Golgb1	224139	D-041119-01	93.5469	3.47296	0.198392	30.2605	4.3776	0.000189416	-0.890017
N013	Igfals	16005	D-062195-01	86.4243	1.07189	0.000129144	46.8148	5.29941	0.00118982	-0.211588
N014	Igfbp1	16006	D-042109-01	65.8916	2.61636	0.000459753	20.2502	3.94701	6.11992e-05	-1.55426
N015	Igfbp2	16008	D-062198-01	90.2982	3.79098	0.050506	108.147	7.42409	0.331117	1.08092
N016	Igfbp3	16009	D-046554-01	66.5645	1.35044	5.20993e-05	61.7411	5.67026	0.00348968	0.205746
N017	Igfbp4	16010	D-059029-01	78.7103	2.57815	0.000609183	53.7236	11.3859	0.0120428	-0.0709451
N018	Igfbp6	16012	D-046563-01	68.2133	4.36233	0.00146355	47.8943	4.77511	0.000855851	-0.178645
N019	Igfbp7	29817	D-042555-01	60.6873	2.69253	8.27285e-05	56.4488	8.07915	0.00447031	0.0491317
N020	Ighmbp2	20589	D-044224-01	60.8636	1.96661	0.000109315	64.489	17.0783	0.101404	0.216436
N021	AF251705	140497	D-042828-01	89.1955	0.723644	0.00259851	88.3231	6.02775	0.218787	0.76826
N022	Ihh	16147	D-062634-01	86.1443	1.80045	0.00163929	49.0775	4.71454	0.000988162	-0.13152
O001	_Runx2	12393	D-064819-05	58.0212	1.50986	5.7375e-06	31.7063	1.82904	6.91954e-06	-0.817781
O003	Gopc	94221	D-058557-01	70.7261	3.08297	0.00127371	127.86	11.7763	0.119152	1.32817
O004	Gosr1	53334	D-040305-01	94.3538	3.83311	0.151634	99.0404	21.5699	0.957278	0.897215
O005	Gosr2	56494	D-054016-01	62.063	3.77075	0.000346502	77.3389	1.59461	0.000764137	0.568589
O006	Gp1ba	14723	D-047995-01	62.7464	2.21965	8.81897e-05	89.9616	5.58303	0.107835	0.798046
O007	Gp1bb	14724	D-048048-01	49.8624	1.00925	1.6037e-06	34.2912	3.61181	0.000139502	-0.686246
O008	Gp49a	14727	D-045836-01	61.0201	2.88732	0.000169403	176.543	16.3497	0.0163333	1.82288
O009	Lilrb4	14728	D-042362-01	63.435	0.97546	1.85392e-05	30.4876	1.55753	1.3109e-05	-0.848404
O010	Gp5	14729	D-062132-01	70.9557	1.38803	0.000164753	177.775	34.6894	0.108148	1.79195
O011	Gp6	243816	D-057628-01	97.1672	2.32169	0.400556	92.828	12.2099	0.658108	0.82801
O012	Gp9	54368	D-046630-01	51.8454	1.45806	3.36029e-06	65.7153	8.95934	0.0196936	0.307902
O013	Cd74	16149	D-041940-01	97.7678	3.57375	0.50301	119.934	5.01809	0.0389605	1.2416
O014	Ik	24010	D-043487-01	41.3156	0.285899	3.45129e-07	28.0866	8.63223	0.00120678	-1.09643
O015	Ikbkg	16151	D-040796-01	63.0205	0.749329	3.60328e-06	48.6869	3.96027	0.000535463	-0.139081
O016	Il10	16153	D-040975-01	89.2108	0.886769	0.00311679	129.17	11.361	0.0582029	1.33292
O017	Il10ra	16154	D-046564-01	85.6388	3.13359	0.0208505	52.3675	2.31968	0.000211117	-0.0241491
O018	Il10rb	16155	D-046575-01	58.3399	3.30019	0.000408329	53.3315	2.44018	6.32375e-05	0.00346744
O019	Il11	16156	D-046578-01	73.5277	1.78598	0.000457926	29.7916	2.12615	2.60128e-05	-0.889104
O020	Il11ra1	16157	D-043724-01	101.684	2.51406	0.62838	85.548	10.156	0.301846	0.705199
O021	Il11ra2	16158	D-060496-01	77.1667	4.3717	0.00494291	58.5438	8.8046	0.0103033	0.126538
O022	Il12a	16159	D-042608-01	97.9501	3.67883	0.516593	88.2565	16.0707	0.556893	0.729968
P003	Gpaa1	14731	D-062597-01	44.1535	3.97233	0.0001127	41.5263	5.61159	0.000787815	-0.415669
P004	Gpc3	14734	D-062944-01	51.1514	3.61782	0.000124884	68.0679	6.60061	0.00958474	0.352071
P005	Gpd1	14555	D-059018-01	49.2948	1.51564	1.19099e-05	58.3442	2.3923	0.000261708	0.142767
P006	Gpd2	14571	D-062571-01	65.8269	2.51079	8.5989e-05	57.9878	4.40676	0.000593888	0.126953
P007	Gphn	268566	D-055453-01	46.2841	2.36744	1.51178e-05	121.331	3.45303	0.00166382	1.2545
P008	Gpi1	14751	D-045863-01	80.3455	3.78099	0.00702834	82.7149	7.71981	0.0565402	0.65728
P009	Ffar4	107221	D-042801-01	61.814	2.18127	8.10466e-05	101.772	23.6163	0.966341	0.892845
P010	Gpr135	238252	D-042782-01	77.7569	4.64629	0.00750534	38.4266	2.38966	3.17654e-05	-0.507503
P011	Gpr142	217302	D-042805-01	57.7746	1.39282	7.50605e-06	40.6295	3.75002	0.000115338	-0.432572
P012	Gpr21	338346	D-057184-01	52.7436	3.93923	0.000300803	44.9895	15.2722	0.020381	-0.486561
P013	Il12b	16160	D-042612-01	72.4596	4.67791	0.00273426	115.018	14.1011	0.303315	1.1471
P014	Il12rb1	16161	D-046592-01	57.2267	5.41097	0.00121145	69.9074	5.8241	0.0118038	0.41377
P015	Il12rb2	16162	D-046594-01	67.1604	0.254011	4.76794e-06	87.7502	9.29299	0.331129	0.743195
P016	Il13	16163	D-046599-01	60.8504	1.48226	1.88837e-05	63.7094	3.92341	0.00237873	0.268397
P017	Il13ra1	16164	D-041764-01	86.3888	3.34344	0.00790735	72.5444	14.1801	0.106314	0.401412
P018	Il13ra2	16165	D-046600-01	78.9176	1.01262	0.000185139	187.735	22.8068	0.011783	1.89555
P019	Il15	16168	D-046612-01	72.3529	3.7328	0.00224238	97.8748	10.3806	0.844432	0.923005
P020	Il15ra	16169	D-046613-01	40.0681	0.738019	4.12184e-07	76.2527	5.27983	0.0256883	0.546714
P021	Il16	16170	D-045468-01	84.8272	2.90742	0.00494071	59.0574	3.71955	0.000348235	0.156714
P022	Il17a	16171	D-062636-01	80.8389	1.20435	6.12682e-05	69.156	14.6709	0.0880041	0.317852

## Sheet: CellNumber_≥60%
RNAi Screen_siRNA Knockdown_Calculated ALP Activity/Cell (%)_Primary Calvarial Osteoblasts (pO-129Sv_WT)_day 6
WellID	OfficialGeneSymbol	GeneID	CatalogNumber	Nuclei/Well(%)	SEM-Nuclei/Well(%)	TTest(Nuclei/Well)	ALPActivity/Cell(%)	SEM-ALPActivity/Cell(%)	TTest(ALPAcitvity/Cell)	z-Score
D012	Hdac10	170787	D-046437-01	105.796	3.08143	0.216663	87.7883	7.92656	0.135897	0.748673
B010	Hadh	15107	D-046101-01	105.19	0.948136	0.039837	90.1939	15.3978	0.600226	0.770003
M022	Igf2r	16004	D-043713-01	103.762	1.50466	0.170901	107.789	5.48557	0.304967	1.06957
F006	Hes1	15205	D-060177-01	103.357	1.10954	0.177931	59.6738	2.43083	0.000117193	0.169454
B012	Haghl	68977	D-057593-01	102.774	2.74469	0.262621	171.894	26.0088	0.0379634	1.74583
O020	Il11ra1	16157	D-043724-01	101.684	2.51406	0.62838	85.548	10.156	0.301846	0.705199
B022	Hoxc10	209448	D-065107-01	100.26	2.51496	0.919443	45.6374	1.93067	7.53742e-05	-0.236132
E001	_Non-targeting	_Non-targeting	D-001206-14	100	0	1	100	0	1	0.857403
G011	Hic1	15248	D-042946-01	99.8839	1.86845	0.94905	124.871	9.42679	0.0362377	1.29386
L018	Ifna7	15970	D-063784-01	98.7871	1.42012	0.483516	94.0212	13.4596	0.737529	0.844993
D004	Hcn2	15166	D-046144-01	98.7774	2.70072	0.692857	30.9234	4.38521	0.000199877	-0.855276
D009	Hcrtr2	387285	D-057428-01	98.3008	2.69862	0.666886	87.0741	11.1298	0.250613	0.7196
O022	Il12a	16159	D-042608-01	97.9501	3.67883	0.516593	88.2565	16.0707	0.556893	0.729968
A011	H2-Ob	15002	D-057532-01	97.8417	2.36019	0.370542	231.786	43.0907	0.0494699	2.19836
O013	Cd74	16149	D-041940-01	97.7678	3.57375	0.50301	119.934	5.01809	0.0389605	1.2416
E007	Hdac6	15185	D-043456-01	97.335	3.00246	0.499337	70.8634	5.64333	0.0114681	0.43542
O011	Gp6	243816	D-057628-01	97.1672	2.32169	0.400556	92.828	12.2099	0.658108	0.82801
C017	Hoxc9	15427	D-061453-01	97.0835	1.09929	0.195235	41.2231	5.62641	0.000366786	-0.422978
J007	Hmgn2	15331	D-062947-01	96.5776	1.83475	0.0825649	27.2877	2.31266	1.51897e-05	-1.02072
H005	Hint1	15254	D-055817-01	95.2612	3.48561	0.162546	84.009	12.6592	0.251793	0.671682
G017	Hspa1l	15482	D-045552-01	94.8739	2.95018	0.246739	71.9105	4.01293	0.00549267	0.460581
O004	Gosr1	53334	D-040305-01	94.3538	3.83311	0.151634	99.0404	21.5699	0.957278	0.897215
J020	Ide	15925	D-040080-01	94.3051	3.69856	0.128648	72.6482	6.39333	0.0185155	0.45593
N012	Golgb1	224139	D-041119-01	93.5469	3.47296	0.198392	30.2605	4.3776	0.000189416	-0.890017
H022	Htatip2	53415	D-044481-01	93.3478	0.833854	0.00441878	51.0302	7.43411	0.00229718	-0.0925203
D013	Hoxd4	15436	D-065570-01	93.2875	2.09246	0.085184	59.6144	7.3618	0.00436537	0.140408
B017	Hoxb2	103889	D-062448-01	92.5538	2.45764	0.033673	68.8109	4.13102	0.00516204	0.386758
F016	Hsd17b12	56348	D-060708-01	92.2398	1.05029	0.000890042	57.6356	12.166	0.0197174	0.0440762
E009	Hdac8	70315	D-058613-01	92.1538	2.95887	0.0321413	99.9413	11.6636	0.989491	0.951088
H003	Hif3a	53417	D-049392-01	92.0486	2.22864	0.00950809	64.0019	4.38432	0.00114358	0.279726
J010	Hmox1	15368	D-040543-01	91.939	2.24723	0.0241231	55.9368	6.98669	0.0056378	0.0492217
B007	H3f3b	15081	D-042835-01	91.9389	0.789714	0.000708422	77.3037	11.4739	0.138661	0.520463
M006	Gm2a	14667	D-063089-01	91.8649	0.662848	0.00750992	54.6206	7.4993	0.00671255	0.0168541
J018	Id3	15903	D-046495-01	91.4209	2.12874	0.0335257	113.897	7.56719	0.197287	1.16067
L011	Lgsn	266744	D-054666-01	91.4193	3.33583	0.0327552	42.3678	6.05993	0.000838156	-0.364086
K013	Idua	15932	D-050458-01	91.283	1.19633	0.0125962	72.9264	17.279	0.217104	0.395643
L019	Ifna9	15972	D-045280-01	91.2816	2.78016	0.032351	205.219	24.6416	0.0202153	2.04398
I021	Icam2	15896	D-043684-01	91.088	1.50599	0.0139625	80.2825	16.39	0.313086	0.576589
J011	Hmox2	15369	D-042217-01	91.0871	2.19832	0.0386858	53.0187	10.4029	0.0123912	-0.0511533
J008	Hmgn3	94353	D-048618-01	90.7974	3.54983	0.0509054	150.972	28.5207	0.155498	1.5488
G003	Hey2	15214	D-043647-01	90.564	3.60172	0.0896336	26.0834	2.06612	1.30945e-05	-1.08845
E011	Htt	15194	D-040632-05	90.3197	3.36395	0.0304504	72.9165	3.81807	0.00152564	0.479135
N015	Igfbp2	16008	D-062198-01	90.2982	3.79098	0.050506	108.147	7.42409	0.331117	1.08092
C011	Hba-x	15126	D-062616-01	90.1681	1.80473	0.0144341	93.7976	12.0595	0.698579	0.841261
E004	Hdac2	15182	D-046158-01	89.9081	1.09162	0.00706484	31.7175	7.14882	0.000665071	-0.896488
F010	Hexa	15211	D-043561-01	89.7981	3.72261	0.08491	129.878	20.0769	0.220309	1.3384
B011	Hagh	14651	D-046822-01	89.7463	1.31281	0.00403066	48.6667	7.41956	0.00380343	-0.162641
F017	Hsd17b2	15486	D-046352-01	89.7119	4.27296	0.0994783	90.8264	18.5407	0.639103	0.72304
F007	Hes6	55927	D-063093-01	89.5897	1.5259	0.00382601	94.7436	43.3215	0.886648	0.550609
K019	Ifit1	15957	D-046524-01	89.2959	2.17462	0.0052646	81.1951	8.46046	0.108567	0.638628
O016	Il10	16153	D-040975-01	89.2108	0.886769	0.00311679	129.17	11.361	0.0582029	1.33292
N021	AF251705	140497	D-042828-01	89.1955	0.723644	0.00259851	88.3231	6.02775	0.218787	0.76826
K004	Hnf4g	30942	D-043489-01	89.0526	2.41631	0.0101935	39.325	4.71645	0.000235573	-0.494609
F020	Hsd17b7	15490	D-040937-01	89.0479	1.45962	0.00478964	45.127	4.15657	0.000136846	-0.267271
L014	Ifna14	404549	D-064713-01	88.8834	2.33996	0.0208781	43.7563	9.85826	0.00507771	-0.357652
A004	H2-DMa	14998	D-062607-01	88.4961	4.43311	0.0372989	192.481	19.6765	0.00720495	1.95175
N009	Gnpda1	26384	D-044477-01	88.0397	4.35005	0.0336533	63.8207	3.0668	0.00093329	0.279229
D014	Hoxd8	15437	D-045997-01	87.8897	1.64993	0.00207498	118.709	18.5087	0.355457	1.17152
G006	Hgd	15233	D-042485-01	87.6075	2.85523	0.00547677	42.043	7.26734	0.00225249	-0.397105
H010	Hivep1	110521	D-044630-01	87.5794	3.44155	0.0176541	54.0345	1.54996	3.29392e-05	0.0249191
F018	Hsd17b3	15487	D-046362-01	87.1687	2.19638	0.00205061	41.1926	11.4161	0.0057304	-0.523439
K012	Glis2	83396	D-042208-01	86.9474	2.6228	0.00516024	104.315	5.97793	0.430641	1.02207
K014	Ier3	15937	D-041160-01	86.8979	2.0494	0.00972556	57.0116	7.06743	0.00682258	0.0886751
K022	Ifitm1	68713	D-056723-01	86.8122	1.54829	0.00449919	43.3878	10.2439	0.00622034	-0.392218
J017	Id2	15902	D-060495-01	86.6971	0.987577	0.000165045	73.048	3.67927	0.00173232	0.483175
L010	Glud1	14661	D-042097-01	86.6645	7.93765	0.200161	67.2201	13.8529	0.0893304	0.262954
N013	Igfals	16005	D-062195-01	86.4243	1.07189	0.000129144	46.8148	5.29941	0.00118982	-0.211588
P017	Il13ra1	16164	D-041764-01	86.3888	3.34344	0.00790735	72.5444	14.1801	0.106314	0.401412
E014	Hr	15460	D-040990-01	86.3408	0.956539	0.000253168	70.7426	8.46487	0.0189941	0.413312
F011	Hexb	15212	D-043567-01	86.1813	2.94715	0.0122062	54.8967	12.1074	0.0177417	-0.0301951
N010	Gns	75612	D-057595-01	86.152	2.76963	0.00903644	88.9126	3.64703	0.0771369	0.777906
N022	Ihh	16147	D-062634-01	86.1443	1.80045	0.00163929	49.0775	4.71454	0.000988162	-0.13152
D010	Hcst	23900	D-040952-01	86.0039	3.33222	0.0100517	70.8094	10.1124	0.0317152	0.397596
I012	Hmgcl	15356	D-046230-01	85.9736	2.5517	0.00523351	104.379	10.1152	0.690139	1.02304
D008	Hcrtr1	230777	D-050569-01	85.7441	2.38623	0.0017568	25.6439	1.89464	1.04635e-05	-1.11358
D016	Hp	15439	D-043708-01	85.6828	2.05452	0.00169054	30.7452	3.45078	8.81004e-05	-0.847522
O017	Il10ra	16154	D-046564-01	85.6388	3.13359	0.0208505	52.3675	2.31968	0.000211117	-0.0241491
D018	Hpd	15445	D-042594-01	85.5513	4.60103	0.0311103	44.11	19.6537	0.0410858	-0.615759
P021	Il16	16170	D-045468-01	84.8272	2.90742	0.00494071	59.0574	3.71955	0.000348235	0.156714
D020	Hps1	192236	D-044730-01	84.8239	3.1204	0.0140881	40.2557	2.34185	1.64485e-05	-0.433089
L021	Ifnar1	15975	D-043696-01	84.7161	4.39951	0.0184525	34.369	5.82119	0.000413774	-0.692457
F004	Herc2	15204	D-041301-01	84.5943	1.64429	0.00150174	22.5982	2.57196	2.27825e-05	-1.31769
L006	Glra3	110304	D-049874-01	84.4228	2.89766	0.00446855	85.0809	9.27443	0.133456	0.694884
E022	Hsbp1	68196	D-062587-01	84.3942	3.24174	0.0128235	86.0938	26.8528	0.599403	0.573893
E013	Hps6	20170	D-057041-01	84.3285	3.26264	0.0162162	81.3569	6.02184	0.0228382	0.63453
D003	Hcn1	15165	D-043547-01	84.2102	3.29655	0.0122486	159.307	17.9774	0.0461778	1.65949
C010	Hba-a1	15122	D-046123-01	84.0422	2.45728	0.00464551	59.2583	16.7	0.0718472	0.0665788
F003	Herc1	235439	D-061931-01	83.7124	3.24125	0.00518869	31.2469	4.78872	0.00013408	-0.846155
E016	Agfg1	15463	D-040365-01	83.592	0.455897	0.000100314	55.5013	2.79538	6.32651e-05	0.0593125
K010	Gli3	14634	D-045798-01	83.4604	6.93949	0.0576706	45.6431	6.98971	0.00241899	-0.260584
G014	Hsf4	26386	D-043157-01	83.3987	1.89376	0.000381569	50.027	8.44335	0.00411167	-0.119742
F014	Hsd11b2	15484	D-042600-01	83.3807	3.33103	0.00398221	38.7208	10.3008	0.00359325	-0.619773
D021	Hps3	12807	D-061108-01	83.3289	1.66123	0.000357431	35.0568	1.90943	1.29564e-05	-0.636096
F015	Hsd17b1	15485	D-044716-01	83.3028	1.88836	0.00278687	63.2985	23.0299	0.171468	0.0023754
M007	Rasgrp3	240168	D-065396-01	83.2428	4.18864	0.0208455	40.9315	6.75114	0.000857033	-0.435255
H016	Hspb7	29818	D-059236-01	83.1522	2.34867	0.00422701	50.0112	5.63329	0.000688931	-0.112826
F008	Hes7	84653	D-049045-01	83.0937	1.71611	0.00137466	43.0648	12.5967	0.00879218	-0.468105
C009	Havcr2	171285	D-052584-01	82.8127	2.96494	0.0036449	100.197	6.7422	0.962845	0.961416
A019	Hoxa11	15396	D-044544-01	82.7025	1.85507	0.00144478	44.0665	5.82816	0.00072534	-0.32814
A013	Hnmt	140483	D-049785-01	82.6872	2.37667	0.00150071	66.3402	9.87449	0.0243368	0.314258
H004	Higd1a	56295	D-055091-01	82.4548	0.0609518	8.9548e-05	107.984	12.9358	0.554537	1.06085
E003	Hdac11	232232	D-051918-01	82.4526	2.61412	0.00108518	38.6977	0.835625	1.01853e-05	-0.483489
I009	Hmga2	15364	D-043585-01	82.2139	2.56156	0.00176508	23.5272	2.39847	1.92025e-05	-1.25199
L022	Ifnar2	15976	D-045289-01	81.9304	2.68031	0.00219661	42.1209	9.53274	0.00483339	-0.431583
K017	Ifi30	65972	D-041858-01	81.9204	1.60196	0.000203574	22.1889	6.33371	0.000369414	-1.45692
M005	Cd300lb	217304	D-062164-01	81.8433	1.69263	0.000184791	100.031	1.65277	0.998384	0.961707
B020	Hoxb6	15414	D-062433-01	81.7947	1.79222	0.00186747	42.1235	11.4746	0.00667599	-0.510702
H013	Hspb1	15507	D-045651-01	81.7205	1.16983	8.01231e-05	27.6198	5.21245	0.000227977	-1.07846
G009	Hhex	15242	D-060332-01	81.5982	3.06844	0.00453582	85.4884	17.5352	0.419887	0.644633
J006	Hmgn1	15312	D-054969-01	81.3667	8.37213	0.0712574	52.2955	3.17012	9.36697e-05	-0.0356748
B019	Hoxb5	15413	D-062466-01	81.062	0.0865286	5.61851e-05	29.706	4.49413	0.000191942	-0.91504
E010	Hdgf	15191	D-060327-01	80.9087	2.65417	0.00130644	71.8858	8.81086	0.0331297	0.44826
A007	H2-Ea-ps	14968	D-061546-01	80.8677	4.55904	0.010086	49.5765	3.1936	0.000165257	-0.107424
P022	Il17a	16171	D-062636-01	80.8389	1.20435	6.12682e-05	69.156	14.6709	0.0880041	0.317852
H019	Hspd1	15510	D-062629-01	80.7721	4.45317	0.00868713	125.101	33.4281	0.485365	1.16425
G010	Hibch	227095	D-040266-01	80.7567	1.18711	0.000668972	63.5459	9.49713	0.0193229	0.219176
I020	Icam1	15894	D-065347-01	80.7452	0.324352	0.000112797	33.131	2.03899	2.68627e-05	-0.722631
I008	Hmga1	15361	D-049293-01	80.6306	1.27162	6.79441e-05	88.1761	16.515	0.508998	0.737238
K007	Glg1	20340	D-045085-01	80.5712	3.1007	0.00570376	69.8332	16.121	0.151412	0.336703
G018	Hspa2	15512	D-060340-01	80.4602	1.93727	0.000620177	44.0132	6.15813	0.000928601	-0.304549
L020	Ifnab	15974	D-046542-01	80.4463	2.98173	0.00132748	63.3082	2.57044	0.000199166	0.265803
I019	Ibsp	15891	D-046479-01	80.3667	10.4201	0.125029	41.9175	18.804	0.0416312	-0.976149
P008	Gpi1	14751	D-045863-01	80.3455	3.78099	0.00702834	82.7149	7.71981	0.0565402	0.65728
B021	Hoxb7	15415	D-062437-01	79.9702	2.18772	0.000396737	91.5571	18.0891	0.67347	0.737599
K009	Gli2	14633	D-043977-01	79.7611	5.35222	0.0132113	65.8644	15.5949	0.120395	0.253026
E015	Hrasls	27281	D-060134-01	79.4688	0.687208	1.98461e-05	29.819	8.59784	0.00130509	-0.985906
N003	Gna11	14672	D-040928-01	79.1027	1.18045	4.23306e-05	106.003	13.8663	0.675139	1.01689
I006	Hmbs	15288	D-062521-01	79.0451	3.3094	0.00173156	19.2456	3.67365	3.70414e-05	-1.58578
P018	Il13ra2	16165	D-046600-01	78.9176	1.01262	0.000185139	187.735	22.8068	0.011783	1.89555
N017	Igfbp4	16010	D-059029-01	78.7103	2.57815	0.000609183	53.7236	11.3859	0.0120428	-0.0709451
J009	Hmmr	15366	D-045234-01	78.3031	3.65165	0.00238395	58.3394	5.39527	0.00140523	0.119446
C022	Hoxd3	15434	D-043655-01	78.1769	1.81621	0.000990335	50.689	2.14409	2.26097e-05	-0.0777841
H020	Hspe1	15528	D-062186-01	78.0859	0.983007	6.63789e-05	106.779	13.3656	0.623915	1.03585
B013	Hoxa7	15404	D-044569-01	78.0418	2.59706	0.000773771	47.0447	9.02541	0.00621392	-0.234803
J012	Hmx1	15371	D-044270-01	78.0374	1.37595	0.000531922	74.4576	3.05421	0.00166157	0.51388
J014	Irf8	15900	D-040737-01	77.878	0.842242	6.5888e-05	42.3005	6.64856	0.00148737	-0.377942
H006	Hip1	215114	D-053463-01	77.7695	1.85429	0.000194879	21.744	3.82837	3.7017e-05	-1.42133
P010	Gpr135	238252	D-042782-01	77.7569	4.64629	0.00750534	38.4266	2.38966	3.17654e-05	-0.507503
M016	Ifrd1	15982	D-042359-01	77.5896	2.23862	0.00038592	162.577	9.84104	0.00115059	1.69809
F012	Hey1	15213	D-040475-01	77.5347	0.901595	0.000203306	69.6928	6.24823	0.00623526	0.392601
M010	Gmpr	66355	D-046519-01	77.419	1.23373	0.000177171	68.5358	2.49095	0.000169772	0.38242
O021	Il11ra2	16158	D-060496-01	77.1667	4.3717	0.00494291	58.5438	8.8046	0.0103033	0.126538
B006	H2-T23	15040	D-043693-01	77.1469	2.45656	0.00198426	31.8858	5.71221	0.000419793	-0.849107
M003	Cngb1	333329	D-061565-01	77.0384	1.543	4.64964e-05	47.1427	8.04308	0.00430208	-0.219781
A022	Hoxa4	15401	D-065106-01	76.6097	1.15796	3.02351e-05	119.516	8.75538	0.0605946	1.22111
G008	Hgfac	54426	D-046100-01	76.5511	2.26945	0.000253496	12.5153	1.0001	1.99462e-06	-2.20912
J004	Hmgcs1	208715	D-040946-01	76.2778	3.67456	0.00171634	75.4471	6.9102	0.0208583	0.526908
K008	Gli1	14632	D-047917-01	76.2615	2.299	0.000297839	44.3006	5.76187	0.00125105	-0.303096
I003	Hlcs	110948	D-061141-01	75.7714	1.2577	2.35326e-05	63.3646	6.30378	0.00734807	0.260238
F005	Herpud1	64209	D-049714-01	75.6537	3.196	0.00213868	22.4317	4.36093	0.000112696	-1.36716
M011	Gmpr2	105446	D-052163-01	75.6175	3.71091	0.00156447	91.938	20.5115	0.714125	0.719541
G020	Hspa5	14828	D-040337-01	75.5958	6.39557	0.0136123	21.3818	6.98667	0.000351699	-1.63825
D011	Hdac1	433759	D-040287-01	75.5719	5.79628	0.0141562	50.2609	3.48191	0.000475201	-0.0906872
J021	Idi1	319554	D-052846-01	75.2908	3.38576	0.000998434	15.0608	1.13228	2.08527e-06	-1.92698
A016	Ntm	235106	D-064249-01	74.9634	2.63096	0.000641321	50.8243	10.021	0.00820819	-0.158249
L015	Ifna2	15965	D-045124-01	74.9602	4.73356	0.00870701	177.502	34.2677	0.0967567	1.78872
M015	Ifngr2	15980	D-042105-01	74.919	2.63841	0.00034917	29.0009	1.28856	5.35813e-06	-0.932033
H011	Hivep2	15273	D-041029-01	74.8382	1.0419	1.42298e-05	34.2877	8.77893	0.00235742	-0.788626
M019	Igf2	16002	D-043709-01	74.6376	2.3127	0.000345378	61.288	3.81539	0.000687804	0.204466
D017	Hpcal1	53602	D-043576-01	74.601	2.12233	0.000160928	33.3953	2.59402	3.94129e-05	-0.711559
L017	Gm13280	230398	D-064768-01	74.183	7.02529	0.0162994	46.3002	3.83423	0.000116822	-0.222539
C007	Hat1	107435	D-047665-01	74.0526	4.20804	0.00213288	30.1465	10.0658	0.00222065	-1.00432
I022	Icam5	15898	D-046482-01	74.0261	1.63778	4.36846e-05	193.195	14.1387	0.00219882	1.96465
G012	Hif1a	15251	D-040638-01	73.9886	1.34187	4.52766e-05	42.7943	6.72248	0.000798607	-0.377945
C018	Hoxd10	15430	D-060604-01	73.972	3.11883	0.00076229	41.5545	0.9442	1.31135e-05	-0.374767
A018	Hoxa10	15395	D-046260-01	73.867	0.872799	1.63513e-05	58.5577	14.1871	0.0408395	0.0176732
E019	Hrg	94175	D-045768-01	73.7061	2.78905	0.00121786	31.6658	2.45187	1.32631e-05	-0.800721
O019	Il11	16156	D-046578-01	73.5277	1.78598	0.000457926	29.7916	2.12615	2.60128e-05	-0.889104
E005	Hdac3	15183	D-043553-01	73.1864	2.7833	0.000338436	37.2914	1.55234	1.34042e-05	-0.547815
I011	Hmgb3	15354	D-062166-01	72.9199	2.35547	0.000403796	55.7782	6.10792	0.00206422	0.0644124
G004	Heyl	56198	D-060622-01	72.8712	3.69639	0.001038	57.2011	9.97464	0.018364	0.0567341
P013	Il12b	16160	D-042612-01	72.4596	4.67791	0.00273426	115.018	14.1011	0.303315	1.1471
K021	Ifit3	15959	D-040963-01	72.369	0.629006	4.09348e-05	29.78	1.85739	9.60861e-06	-0.885257
P019	Il15	16168	D-046612-01	72.3529	3.7328	0.00224238	97.8748	10.3806	0.844432	0.923005
D006	Sap30bp	57230	D-055094-01	72.3526	3.56165	0.000920244	28.3804	5.38337	0.000230489	-1.04138
M004	Kcna10	242151	D-048720-01	71.5794	6.23754	0.00885748	83.258	27.1033	0.54116	0.499485
A017	Hoxa1	15394	D-043604-01	71.5533	6.84929	0.0114681	127.726	18.8983	0.208764	1.28615
M014	Ifngr1	15979	D-043702-01	71.0742	3.16091	0.000750047	52.1167	7.54721	0.00537352	-0.0639203
O010	Gp5	14729	D-062132-01	70.9557	1.38803	0.000164753	177.775	34.6894	0.108148	1.79195
G007	Hgf	15234	D-040879-01	70.9408	2.98454	0.00069691	38.5352	3.94054	0.000217822	-0.499663
O003	Gopc	94221	D-058557-01	70.7261	3.08297	0.00127371	127.86	11.7763	0.119152	1.32817
A008	H2-Eb1	14969	D-043536-01	70.5735	5.04487	0.00287216	43.4183	4.46298	0.000245511	-0.317621
H021	Kat5	81601	D-057795-01	70.571	8.17643	0.0189617	46.5666	7.1984	0.00131899	-0.247396
D015	Hoxd9	15438	D-059199-01	70.4505	2.15618	0.000101126	89.0608	23.7764	0.673219	0.612946
G013	Hsf2	15500	D-060337-01	70.4259	3.05679	0.000466786	37.1095	7.761	0.0012928	-0.593199
I004	Hlx	15284	D-040682-01	70.301	3.4762	0.00165023	68.442	7.02574	0.0158421	0.377786
J016	Id1	15901	D-040701-01	69.6075	5.92716	0.0057383	44.3376	10.6158	0.00625561	-0.337883
M013	Ifnb1	15977	D-043699-01	69.5863	3.99788	0.00182203	72.5182	28.4728	0.428568	0.242573
L003	Glo1	109801	D-063339-01	69.439	0.157666	4.81764e-06	38.832	6.80338	0.000949804	-0.55055
K015	Ifi204	15951	D-040202-01	69.3021	6.49685	0.00761881	34.0681	9.89887	0.00270693	-0.778246
J013	Icos	54167	D-044614-01	69.2615	3.28928	0.000523571	17.07	1.09454	1.81447e-06	-1.74081
G019	Hspa4	15525	D-062183-01	69.1358	6.28874	0.00569472	49.1652	9.12671	0.00419759	-0.179516
J015	Ict1	68572	D-047452-01	68.8864	1.07795	6.26749e-06	75.2761	7.36711	0.0183063	0.513849
J003	Hmgcr	15357	D-040731-01	68.818	3.75949	0.000677183	70.734	22.5068	0.266604	0.290037
B018	Hoxb3	15410	D-062435-01	68.4769	4.84255	0.00200083	58.9723	5.23057	0.0010858	0.138443
K011	Glipr1	73690	D-045511-01	68.4588	12.9431	0.0652688	21.09	4.04186	7.87749e-05	-1.46991
M012	Gmps	229363	D-049796-01	68.4136	3.07495	0.000339233	116.599	28.2312	0.598172	1.10032
G015	Hsph1	15505	D-045560-05	68.4054	1.76421	0.000174723	66.6179	11.6693	0.0425099	0.311752
A003	H2-Bl	14963	D-046068-01	68.3076	2.73148	0.000581058	174.991	54.3188	0.255748	1.65032
N018	Igfbp6	16012	D-046563-01	68.2133	4.36233	0.00146355	47.8943	4.77511	0.000855851	-0.178645
K016	Ifi205	226695	D-057797-01	67.913	1.29396	1.72157e-05	70.0472	20.1812	0.208102	0.32677
B014	Hoxa9	15405	D-043621-01	67.6313	3.0581	0.000254361	67.5684	21.3633	0.179402	0.203425
E008	Hdac7	56233	D-040703-01	67.5013	3.07056	0.000599161	22.8541	6.0009	0.00032435	-1.40069
P015	Il12rb2	16162	D-046594-01	67.1604	0.254011	4.76794e-06	87.7502	9.29299	0.331129	0.743195
C006	Hap1	15114	D-042170-01	67.1087	3.33763	0.000355809	40.0293	7.81989	0.00158368	-0.471201
K020	Ifit2	15958	D-061456-01	66.9607	5.11129	0.00235906	36.4944	4.64387	0.000166903	-0.593082
I014	Hus1	15574	D-062189-01	66.8936	3.42693	0.000691594	29.6139	4.12285	0.000104437	-0.909447
B004	H2-Q2	15013	D-044131-01	66.8078	3.62521	0.000480668	57.0735	3.19481	0.000127531	0.103101
C013	Hoxc13	15422	D-043636-01	66.6424	1.49347	1.16851e-05	114.428	32.0564	0.67371	1.02176
L013	Ifna13	230396	D-057121-01	66.6367	12.4478	0.0612269	14.401	6.59953	0.000216921	-2.82736
N016	Igfbp3	16009	D-046554-01	66.5645	1.35044	5.20993e-05	61.7411	5.67026	0.00348968	0.205746
K005	H2-Q7	15018	D-043834-01	66.5009	1.87981	5.67061e-05	44.499	6.64662	0.00196972	-0.306585
G005	Hfe	15216	D-062618-01	66.4818	4.33464	0.0011485	30.7879	3.14872	6.30185e-05	-0.856126
L012	Ssh1	231637	D-041169-01	66.3934	1.88203	3.60671e-05	18.3824	1.7422	3.86789e-06	-1.64087
B003	H2-Q10	15007	D-043542-01	65.9909	3.57441	0.000548783	44.2679	8.54876	0.0024855	-0.353662
N014	Igfbp1	16006	D-042109-01	65.8916	2.61636	0.000459753	20.2502	3.94701	6.11992e-05	-1.55426
P006	Gpd2	14571	D-062571-01	65.8269	2.51079	8.5989e-05	57.9878	4.40676	0.000593888	0.126953
E018	Hrc	15464	D-044598-01	65.7682	5.18944	0.00185723	28.6456	8.81367	0.00121992	-1.10626
F013	Hsd11b1	15483	D-046349-01	65.6162	4.29462	0.00120505	50.5143	3.98126	0.000228597	-0.0841585
E020	Prmt2	15468	D-046914-01	65.4828	2.04337	0.000102133	46.5489	11.6441	0.0100414	-0.270513
L016	Ifna4	15967	D-063487-01	65.1735	2.36788	0.000242893	38.0358	6.80083	0.00093301	-0.542964
I010	Hmgxb4	70823	D-057462-01	65.0428	2.98049	0.000189026	63.4472	9.87612	0.0271113	0.242199
D007	Hcrt	15171	D-043551-01	64.8622	4.75792	0.00119029	117.4	37.6399	0.669632	1.04173
A006	H2-DMb2	15000	D-043540-01	64.634	3.78127	0.000598349	46.2946	9.77942	0.00606648	-0.265856
E021	Prmt1	15469	D-049497-01	64.6164	2.5922	0.000262165	43.8179	6.21105	0.000618075	-0.334045
I017	Hyou1	12282	D-057245-01	64.5013	2.30682	5.24953e-05	73.7016	7.06237	0.0122885	0.47821
C020	Hoxd12	15432	D-046274-01	64.4995	3.89364	0.000600194	38.1453	12.9241	0.0074346	-0.725789
F009	Hesx1	15209	D-043394-01	64.0732	4.33845	0.0009078	39.6194	8.37637	0.00207855	-0.495283
I007	Hmg20a	66867	D-063425-01	63.8736	4.29879	0.000780994	68.7048	4.83954	0.00295318	0.376308
H007	Ube2k	53323	D-059263-01	63.8122	2.09581	5.28215e-05	19.8287	3.65856	3.37917e-05	-1.57672
H015	Hspb3	56534	D-049924-01	63.7809	2.84173	0.000130322	73.3155	17.6688	0.17599	0.390702
H008	Hist1h1c	50708	D-045246-01	63.7322	4.69549	0.00131941	68.9361	10.8642	0.0417903	0.34103
O009	Lilrb4	14728	D-042362-01	63.435	0.97546	1.85392e-05	30.4876	1.55753	1.3109e-05	-0.848404
B005	H2-Q6	110557	D-065365-01	63.0851	2.95873	0.000154038	67.4247	6.86538	0.0102638	0.335486
O015	Ikbkg	16151	D-040796-01	63.0205	0.749329	3.60328e-06	48.6869	3.96027	0.000535463	-0.139081
L008	Glrx2	69367	D-050282-01	62.9442	0.47288	5.74014e-06	72.3569	3.44744	0.00145093	0.469344
B016	Hoxb13	15408	D-062174-01	62.936	3.69162	0.000336186	50.702	3.49962	0.000196738	-0.0867438
C014	Hoxc4	15423	D-045259-01	62.8459	1.61729	1.07828e-05	31.9197	4.13341	0.000122976	-0.792032
O006	Gp1ba	14723	D-047995-01	62.7464	2.21965	8.81897e-05	89.9616	5.58303	0.107835	0.798046
A005	H2-DMb1	14999	D-062610-01	62.742	2.77315	9.84117e-05	49.819	15.5235	0.031232	-0.211202
C003	Hal	15109	D-062613-01	62.6874	4.86879	0.00127387	23.3685	2.39825	1.80651e-05	-1.2777
I018	Iapp	15874	D-043679-01	62.4298	7.1025	0.00554459	113.149	6.88547	0.0976179	1.1484
N011	Golga5	27277	D-060611-01	62.0888	5.6234	0.00178396	22.6839	3.47206	3.62331e-05	-1.31999
O005	Gosr2	56494	D-054016-01	62.063	3.77075	0.000346502	77.3389	1.59461	0.000764137	0.568589
J019	Id4	15904	D-043687-01	62.0243	1.8277	6.72058e-05	81.2681	10.9892	0.141341	0.624442
P009	Ffar4	107221	D-042801-01	61.814	2.18127	8.10466e-05	101.772	23.6163	0.966341	0.892845
C021	Hoxd13	15433	D-046283-01	61.603	2.559	0.000183136	43.5382	10.4213	0.00598121	-0.440904
C008	Havcr1	171283	D-040070-01	61.1193	0.954984	2.09447e-06	59.3955	18.1802	0.101047	-0.0502487
A015	Hnrnpul1	232989	D-062401-01	61.0207	1.71814	4.12847e-05	62.6488	9.43304	0.026296	0.216065
O008	Gp49a	14727	D-045836-01	61.0201	2.88732	0.000169403	176.543	16.3497	0.0163333	1.82288
N020	Ighmbp2	20589	D-044224-01	60.8636	1.96661	0.000109315	64.489	17.0783	0.101404	0.216436
P016	Il13	16163	D-046599-01	60.8504	1.48226	1.88837e-05	63.7094	3.92341	0.00237873	0.268397
N019	Igfbp7	29817	D-042555-01	60.6873	2.69253	8.27285e-05	56.4488	8.07915	0.00447031	0.0491317
M017	Igbp1	18518	D-059587-01	60.5649	0.855218	2.02129e-06	88.9052	13.1553	0.469852	0.73277
N007	Gnmt	14711	D-047982-01	60.5056	5.10911	0.00141565	22.9181	4.62287	0.000140311	-1.33788
L004	Glra1	14654	D-061697-01	60.4082	3.86523	0.000461945	42.9055	0.812766	1.48185e-05	-0.326207

## Sheet: ALPActivityPerCell_pValue_<0.05
RNAi Screen_siRNA Knockdown_Calculated ALP Activity/Cell (%)_Primary Calvarial Osteoblasts (pO-129Sv_WT)_day 6
WellID	OfficialGeneSymbol	GeneID	CatalogNumber	Nuclei/Well(%)	SEM-Nuclei/Well(%)	TTest(Nuclei/Well)	ALPActivity/Cell(%)	SEM-ALPActivity/Cell(%)	TTest(ALPAcitvity/Cell)	z-Score
J013	Icos	54167	D-044614-01	69.2615	3.28928	0.000523571	17.07	1.09454	1.81447e-06	-1.74081
G008	Hgfac	54426	D-046100-01	76.5511	2.26945	0.000253496	12.5153	1.0001	1.99462e-06	-2.20912
J021	Idi1	319554	D-052846-01	75.2908	3.38576	0.000998434	15.0608	1.13228	2.08527e-06	-1.92698
L012	Ssh1	231637	D-041169-01	66.3934	1.88203	3.60671e-05	18.3824	1.7422	3.86789e-06	-1.64087
M015	Ifngr2	15980	D-042105-01	74.919	2.63841	0.00034917	29.0009	1.28856	5.35813e-06	-0.932033
K021	Ifit3	15959	D-040963-01	72.369	0.629006	4.09348e-05	29.78	1.85739	9.60861e-06	-0.885257
E003	Hdac11	232232	D-051918-01	82.4526	2.61412	0.00108518	38.6977	0.835625	1.01853e-05	-0.483489
D008	Hcrtr1	230777	D-050569-01	85.7441	2.38623	0.0017568	25.6439	1.89464	1.04635e-05	-1.11358
D021	Hps3	12807	D-061108-01	83.3289	1.66123	0.000357431	35.0568	1.90943	1.29564e-05	-0.636096
G003	Hey2	15214	D-043647-01	90.564	3.60172	0.0896336	26.0834	2.06612	1.30945e-05	-1.08845
O009	Lilrb4	14728	D-042362-01	63.435	0.97546	1.85392e-05	30.4876	1.55753	1.3109e-05	-0.848404
C018	Hoxd10	15430	D-060604-01	73.972	3.11883	0.00076229	41.5545	0.9442	1.31135e-05	-0.374767
E019	Hrg	94175	D-045768-01	73.7061	2.78905	0.00121786	31.6658	2.45187	1.32631e-05	-0.800721
E005	Hdac3	15183	D-043553-01	73.1864	2.7833	0.000338436	37.2914	1.55234	1.34042e-05	-0.547815
L004	Glra1	14654	D-061697-01	60.4082	3.86523	0.000461945	42.9055	0.812766	1.48185e-05	-0.326207
J007	Hmgn2	15331	D-062947-01	96.5776	1.83475	0.0825649	27.2877	2.31266	1.51897e-05	-1.02072
D020	Hps1	192236	D-044730-01	84.8239	3.1204	0.0140881	40.2557	2.34185	1.64485e-05	-0.433089
C003	Hal	15109	D-062613-01	62.6874	4.86879	0.00127387	23.3685	2.39825	1.80651e-05	-1.2777
I009	Hmga2	15364	D-043585-01	82.2139	2.56156	0.00176508	23.5272	2.39847	1.92025e-05	-1.25199
C022	Hoxd3	15434	D-043655-01	78.1769	1.81621	0.000990335	50.689	2.14409	2.26097e-05	-0.0777841
F004	Herc2	15204	D-041301-01	84.5943	1.64429	0.00150174	22.5982	2.57196	2.27825e-05	-1.31769
O019	Il11	16156	D-046578-01	73.5277	1.78598	0.000457926	29.7916	2.12615	2.60128e-05	-0.889104
I020	Icam1	15894	D-065347-01	80.7452	0.324352	0.000112797	33.131	2.03899	2.68627e-05	-0.722631
P010	Gpr135	238252	D-042782-01	77.7569	4.64629	0.00750534	38.4266	2.38966	3.17654e-05	-0.507503
H010	Hivep1	110521	D-044630-01	87.5794	3.44155	0.0176541	54.0345	1.54996	3.29392e-05	0.0249191
H007	Ube2k	53323	D-059263-01	63.8122	2.09581	5.28215e-05	19.8287	3.65856	3.37917e-05	-1.57672
N011	Golga5	27277	D-060611-01	62.0888	5.6234	0.00178396	22.6839	3.47206	3.62331e-05	-1.31999
H006	Hip1	215114	D-053463-01	77.7695	1.85429	0.000194879	21.744	3.82837	3.7017e-05	-1.42133
I006	Hmbs	15288	D-062521-01	79.0451	3.3094	0.00173156	19.2456	3.67365	3.70414e-05	-1.58578
D017	Hpcal1	53602	D-043576-01	74.601	2.12233	0.000160928	33.3953	2.59402	3.94129e-05	-0.711559
N014	Igfbp1	16006	D-042109-01	65.8916	2.61636	0.000459753	20.2502	3.94701	6.11992e-05	-1.55426
G005	Hfe	15216	D-062618-01	66.4818	4.33464	0.0011485	30.7879	3.14872	6.30185e-05	-0.856126
E016	Agfg1	15463	D-040365-01	83.592	0.455897	0.000100314	55.5013	2.79538	6.32651e-05	0.0593125
B022	Hoxc10	209448	D-065107-01	100.26	2.51496	0.919443	45.6374	1.93067	7.53742e-05	-0.236132
K011	Glipr1	73690	D-045511-01	68.4588	12.9431	0.0652688	21.09	4.04186	7.87749e-05	-1.46991
D016	Hp	15439	D-043708-01	85.6828	2.05452	0.00169054	30.7452	3.45078	8.81004e-05	-0.847522
J006	Hmgn1	15312	D-054969-01	81.3667	8.37213	0.0712574	52.2955	3.17012	9.36697e-05	-0.0356748
I014	Hus1	15574	D-062189-01	66.8936	3.42693	0.000691594	29.6139	4.12285	0.000104437	-0.909447
F005	Herpud1	64209	D-049714-01	75.6537	3.196	0.00213868	22.4317	4.36093	0.000112696	-1.36716
L017	Gm13280	230398	D-064768-01	74.183	7.02529	0.0162994	46.3002	3.83423	0.000116822	-0.222539
F006	Hes1	15205	D-060177-01	103.357	1.10954	0.177931	59.6738	2.43083	0.000117193	0.169454
C014	Hoxc4	15423	D-045259-01	62.8459	1.61729	1.07828e-05	31.9197	4.13341	0.000122976	-0.792032
B004	H2-Q2	15013	D-044131-01	66.8078	3.62521	0.000480668	57.0735	3.19481	0.000127531	0.103101
F003	Herc1	235439	D-061931-01	83.7124	3.24125	0.00518869	31.2469	4.78872	0.00013408	-0.846155
F020	Hsd17b7	15490	D-040937-01	89.0479	1.45962	0.00478964	45.127	4.15657	0.000136846	-0.267271
N007	Gnmt	14711	D-047982-01	60.5056	5.10911	0.00141565	22.9181	4.62287	0.000140311	-1.33788
A007	H2-Ea-ps	14968	D-061546-01	80.8677	4.55904	0.010086	49.5765	3.1936	0.000165257	-0.107424
K020	Ifit2	15958	D-061456-01	66.9607	5.11129	0.00235906	36.4944	4.64387	0.000166903	-0.593082
M010	Gmpr	66355	D-046519-01	77.419	1.23373	0.000177171	68.5358	2.49095	0.000169772	0.38242
N012	Golgb1	224139	D-041119-01	93.5469	3.47296	0.198392	30.2605	4.3776	0.000189416	-0.890017
B019	Hoxb5	15413	D-062466-01	81.062	0.0865286	5.61851e-05	29.706	4.49413	0.000191942	-0.91504
B016	Hoxb13	15408	D-062174-01	62.936	3.69162	0.000336186	50.702	3.49962	0.000196738	-0.0867438
L020	Ifnab	15974	D-046542-01	80.4463	2.98173	0.00132748	63.3082	2.57044	0.000199166	0.265803
D004	Hcn2	15166	D-046144-01	98.7774	2.70072	0.692857	30.9234	4.38521	0.000199877	-0.855276
O017	Il10ra	16154	D-046564-01	85.6388	3.13359	0.0208505	52.3675	2.31968	0.000211117	-0.0241491
L013	Ifna13	230396	D-057121-01	66.6367	12.4478	0.0612269	14.401	6.59953	0.000216921	-2.82736
G007	Hgf	15234	D-040879-01	70.9408	2.98454	0.00069691	38.5352	3.94054	0.000217822	-0.499663
H013	Hspb1	15507	D-045651-01	81.7205	1.16983	8.01231e-05	27.6198	5.21245	0.000227977	-1.07846
F013	Hsd11b1	15483	D-046349-01	65.6162	4.29462	0.00120505	50.5143	3.98126	0.000228597	-0.0841585
D006	Sap30bp	57230	D-055094-01	72.3526	3.56165	0.000920244	28.3804	5.38337	0.000230489	-1.04138
K004	Hnf4g	30942	D-043489-01	89.0526	2.41631	0.0101935	39.325	4.71645	0.000235573	-0.494609
A008	H2-Eb1	14969	D-043536-01	70.5735	5.04487	0.00287216	43.4183	4.46298	0.000245511	-0.317621
E008	Hdac7	56233	D-040703-01	67.5013	3.07056	0.000599161	22.8541	6.0009	0.00032435	-1.40069
P021	Il16	16170	D-045468-01	84.8272	2.90742	0.00494071	59.0574	3.71955	0.000348235	0.156714
G020	Hspa5	14828	D-040337-01	75.5958	6.39557	0.0136123	21.3818	6.98667	0.000351699	-1.63825
C017	Hoxc9	15427	D-061453-01	97.0835	1.09929	0.195235	41.2231	5.62641	0.000366786	-0.422978
K017	Ifi30	65972	D-041858-01	81.9204	1.60196	0.000203574	22.1889	6.33371	0.000369414	-1.45692
L021	Ifnar1	15975	D-043696-01	84.7161	4.39951	0.0184525	34.369	5.82119	0.000413774	-0.692457
B006	H2-T23	15040	D-043693-01	77.1469	2.45656	0.00198426	31.8858	5.71221	0.000419793	-0.849107
D011	Hdac1	433759	D-040287-01	75.5719	5.79628	0.0141562	50.2609	3.48191	0.000475201	-0.0906872
O015	Ikbkg	16151	D-040796-01	63.0205	0.749329	3.60328e-06	48.6869	3.96027	0.000535463	-0.139081
P006	Gpd2	14571	D-062571-01	65.8269	2.51079	8.5989e-05	57.9878	4.40676	0.000593888	0.126953
E021	Prmt1	15469	D-049497-01	64.6164	2.5922	0.000262165	43.8179	6.21105	0.000618075	-0.334045
E004	Hdac2	15182	D-046158-01	89.9081	1.09162	0.00706484	31.7175	7.14882	0.000665071	-0.896488
M019	Igf2	16002	D-043709-01	74.6376	2.3127	0.000345378	61.288	3.81539	0.000687804	0.204466
H016	Hspb7	29818	D-059236-01	83.1522	2.34867	0.00422701	50.0112	5.63329	0.000688931	-0.112826
A019	Hoxa11	15396	D-044544-01	82.7025	1.85507	0.00144478	44.0665	5.82816	0.00072534	-0.32814
O005	Gosr2	56494	D-054016-01	62.063	3.77075	0.000346502	77.3389	1.59461	0.000764137	0.568589
G012	Hif1a	15251	D-040638-01	73.9886	1.34187	4.52766e-05	42.7943	6.72248	0.000798607	-0.377945
L011	Lgsn	266744	D-054666-01	91.4193	3.33583	0.0327552	42.3678	6.05993	0.000838156	-0.364086
N018	Igfbp6	16012	D-046563-01	68.2133	4.36233	0.00146355	47.8943	4.77511	0.000855851	-0.178645
M007	Rasgrp3	240168	D-065396-01	83.2428	4.18864	0.0208455	40.9315	6.75114	0.000857033	-0.435255
G018	Hspa2	15512	D-060340-01	80.4602	1.93727	0.000620177	44.0132	6.15813	0.000928601	-0.304549
L016	Ifna4	15967	D-063487-01	65.1735	2.36788	0.000242893	38.0358	6.80083	0.00093301	-0.542964
N009	Gnpda1	26384	D-044477-01	88.0397	4.35005	0.0336533	63.8207	3.0668	0.00093329	0.279229
L003	Glo1	109801	D-063339-01	69.439	0.157666	4.81764e-06	38.832	6.80338	0.000949804	-0.55055
N022	Ihh	16147	D-062634-01	86.1443	1.80045	0.00163929	49.0775	4.71454	0.000988162	-0.13152
B018	Hoxb3	15410	D-062435-01	68.4769	4.84255	0.00200083	58.9723	5.23057	0.0010858	0.138443
H003	Hif3a	53417	D-049392-01	92.0486	2.22864	0.00950809	64.0019	4.38432	0.00114358	0.279726
M016	Ifrd1	15982	D-042359-01	77.5896	2.23862	0.00038592	162.577	9.84104	0.00115059	1.69809
N013	Igfals	16005	D-062195-01	86.4243	1.07189	0.000129144	46.8148	5.29941	0.00118982	-0.211588
E018	Hrc	15464	D-044598-01	65.7682	5.18944	0.00185723	28.6456	8.81367	0.00121992	-1.10626
K008	Gli1	14632	D-047917-01	76.2615	2.299	0.000297839	44.3006	5.76187	0.00125105	-0.303096
G013	Hsf2	15500	D-060337-01	70.4259	3.05679	0.000466786	37.1095	7.761	0.0012928	-0.593199
E015	Hrasls	27281	D-060134-01	79.4688	0.687208	1.98461e-05	29.819	8.59784	0.00130509	-0.985906
H021	Kat5	81601	D-057795-01	70.571	8.17643	0.0189617	46.5666	7.1984	0.00131899	-0.247396
J009	Hmmr	15366	D-045234-01	78.3031	3.65165	0.00238395	58.3394	5.39527	0.00140523	0.119446
L008	Glrx2	69367	D-050282-01	62.9442	0.47288	5.74014e-06	72.3569	3.44744	0.00145093	0.469344
J014	Irf8	15900	D-040737-01	77.878	0.842242	6.5888e-05	42.3005	6.64856	0.00148737	-0.377942
E011	Htt	15194	D-040632-05	90.3197	3.36395	0.0304504	72.9165	3.81807	0.00152564	0.479135
C006	Hap1	15114	D-042170-01	67.1087	3.33763	0.000355809	40.0293	7.81989	0.00158368	-0.471201
J012	Hmx1	15371	D-044270-01	78.0374	1.37595	0.000531922	74.4576	3.05421	0.00166157	0.51388
J017	Id2	15902	D-060495-01	86.6971	0.987577	0.000165045	73.048	3.67927	0.00173232	0.483175
K005	H2-Q7	15018	D-043834-01	66.5009	1.87981	5.67061e-05	44.499	6.64662	0.00196972	-0.306585
I011	Hmgb3	15354	D-062166-01	72.9199	2.35547	0.000403796	55.7782	6.10792	0.00206422	0.0644124
F009	Hesx1	15209	D-043394-01	64.0732	4.33845	0.0009078	39.6194	8.37637	0.00207855	-0.495283
I022	Icam5	15898	D-046482-01	74.0261	1.63778	4.36846e-05	193.195	14.1387	0.00219882	1.96465
C007	Hat1	107435	D-047665-01	74.0526	4.20804	0.00213288	30.1465	10.0658	0.00222065	-1.00432
G006	Hgd	15233	D-042485-01	87.6075	2.85523	0.00547677	42.043	7.26734	0.00225249	-0.397105
H022	Htatip2	53415	D-044481-01	93.3478	0.833854	0.00441878	51.0302	7.43411	0.00229718	-0.0925203
H011	Hivep2	15273	D-041029-01	74.8382	1.0419	1.42298e-05	34.2877	8.77893	0.00235742	-0.788626
P016	Il13	16163	D-046599-01	60.8504	1.48226	1.88837e-05	63.7094	3.92341	0.00237873	0.268397
K010	Gli3	14634	D-045798-01	83.4604	6.93949	0.0576706	45.6431	6.98971	0.00241899	-0.260584
B003	H2-Q10	15007	D-043542-01	65.9909	3.57441	0.000548783	44.2679	8.54876	0.0024855	-0.353662
K015	Ifi204	15951	D-040202-01	69.3021	6.49685	0.00761881	34.0681	9.89887	0.00270693	-0.778246
I007	Hmg20a	66867	D-063425-01	63.8736	4.29879	0.000780994	68.7048	4.83954	0.00295318	0.376308
N016	Igfbp3	16009	D-046554-01	66.5645	1.35044	5.20993e-05	61.7411	5.67026	0.00348968	0.205746
F014	Hsd11b2	15484	D-042600-01	83.3807	3.33103	0.00398221	38.7208	10.3008	0.00359325	-0.619773
B011	Hagh	14651	D-046822-01	89.7463	1.31281	0.00403066	48.6667	7.41956	0.00380343	-0.162641
G014	Hsf4	26386	D-043157-01	83.3987	1.89376	0.000381569	50.027	8.44335	0.00411167	-0.119742
G019	Hspa4	15525	D-062183-01	69.1358	6.28874	0.00569472	49.1652	9.12671	0.00419759	-0.179516
M003	Cngb1	333329	D-061565-01	77.0384	1.543	4.64964e-05	47.1427	8.04308	0.00430208	-0.219781
D013	Hoxd4	15436	D-065570-01	93.2875	2.09246	0.085184	59.6144	7.3618	0.00436537	0.140408
N019	Igfbp7	29817	D-042555-01	60.6873	2.69253	8.27285e-05	56.4488	8.07915	0.00447031	0.0491317
L022	Ifnar2	15976	D-045289-01	81.9304	2.68031	0.00219661	42.1209	9.53274	0.00483339	-0.431583
L014	Ifna14	404549	D-064713-01	88.8834	2.33996	0.0208781	43.7563	9.85826	0.00507771	-0.357652
B017	Hoxb2	103889	D-062448-01	92.5538	2.45764	0.033673	68.8109	4.13102	0.00516204	0.386758
M014	Ifngr1	15979	D-043702-01	71.0742	3.16091	0.000750047	52.1167	7.54721	0.00537352	-0.0639203
G017	Hspa1l	15482	D-045552-01	94.8739	2.95018	0.246739	71.9105	4.01293	0.00549267	0.460581
J010	Hmox1	15368	D-040543-01	91.939	2.24723	0.0241231	55.9368	6.98669	0.0056378	0.0492217
F018	Hsd17b3	15487	D-046362-01	87.1687	2.19638	0.00205061	41.1926	11.4161	0.0057304	-0.523439
C021	Hoxd13	15433	D-046283-01	61.603	2.559	0.000183136	43.5382	10.4213	0.00598121	-0.440904
A006	H2-DMb2	15000	D-043540-01	64.634	3.78127	0.000598349	46.2946	9.77942	0.00606648	-0.265856
B013	Hoxa7	15404	D-044569-01	78.0418	2.59706	0.000773771	47.0447	9.02541	0.00621392	-0.234803
K022	Ifitm1	68713	D-056723-01	86.8122	1.54829	0.00449919	43.3878	10.2439	0.00622034	-0.392218
F012	Hey1	15213	D-040475-01	77.5347	0.901595	0.000203306	69.6928	6.24823	0.00623526	0.392601
J016	Id1	15901	D-040701-01	69.6075	5.92716	0.0057383	44.3376	10.6158	0.00625561	-0.337883
B020	Hoxb6	15414	D-062433-01	81.7947	1.79222	0.00186747	42.1235	11.4746	0.00667599	-0.510702
M006	Gm2a	14667	D-063089-01	91.8649	0.662848	0.00750992	54.6206	7.4993	0.00671255	0.0168541
K014	Ier3	15937	D-041160-01	86.8979	2.0494	0.00972556	57.0116	7.06743	0.00682258	0.0886751
A004	H2-DMa	14998	D-062607-01	88.4961	4.43311	0.0372989	192.481	19.6765	0.00720495	1.95175
I003	Hlcs	110948	D-061141-01	75.7714	1.2577	2.35326e-05	63.3646	6.30378	0.00734807	0.260238
C020	Hoxd12	15432	D-046274-01	64.4995	3.89364	0.000600194	38.1453	12.9241	0.0074346	-0.725789
A016	Ntm	235106	D-064249-01	74.9634	2.63096	0.000641321	50.8243	10.021	0.00820819	-0.158249
F008	Hes7	84653	D-049045-01	83.0937	1.71611	0.00137466	43.0648	12.5967	0.00879218	-0.468105
E020	Prmt2	15468	D-046914-01	65.4828	2.04337	0.000102133	46.5489	11.6441	0.0100414	-0.270513
B005	H2-Q6	110557	D-065365-01	63.0851	2.95873	0.000154038	67.4247	6.86538	0.0102638	0.335486
O021	Il11ra2	16158	D-060496-01	77.1667	4.3717	0.00494291	58.5438	8.8046	0.0103033	0.126538
E007	Hdac6	15185	D-043456-01	97.335	3.00246	0.499337	70.8634	5.64333	0.0114681	0.43542
P018	Il13ra2	16165	D-046600-01	78.9176	1.01262	0.000185139	187.735	22.8068	0.011783	1.89555
N017	Igfbp4	16010	D-059029-01	78.7103	2.57815	0.000609183	53.7236	11.3859	0.0120428	-0.0709451
I017	Hyou1	12282	D-057245-01	64.5013	2.30682	5.24953e-05	73.7016	7.06237	0.0122885	0.47821
J011	Hmox2	15369	D-042217-01	91.0871	2.19832	0.0386858	53.0187	10.4029	0.0123912	-0.0511533
I004	Hlx	15284	D-040682-01	70.301	3.4762	0.00165023	68.442	7.02574	0.0158421	0.377786
O008	Gp49a	14727	D-045836-01	61.0201	2.88732	0.000169403	176.543	16.3497	0.0163333	1.82288
F011	Hexb	15212	D-043567-01	86.1813	2.94715	0.0122062	54.8967	12.1074	0.0177417	-0.0301951
J015	Ict1	68572	D-047452-01	68.8864	1.07795	6.26749e-06	75.2761	7.36711	0.0183063	0.513849
G004	Heyl	56198	D-060622-01	72.8712	3.69639	0.001038	57.2011	9.97464	0.018364	0.0567341
J020	Ide	15925	D-040080-01	94.3051	3.69856	0.128648	72.6482	6.39333	0.0185155	0.45593
E014	Hr	15460	D-040990-01	86.3408	0.956539	0.000253168	70.7426	8.46487	0.0189941	0.413312
G010	Hibch	227095	D-040266-01	80.7567	1.18711	0.000668972	63.5459	9.49713	0.0193229	0.219176
F016	Hsd17b12	56348	D-060708-01	92.2398	1.05029	0.000890042	57.6356	12.166	0.0197174	0.0440762
L019	Ifna9	15972	D-045280-01	91.2816	2.78016	0.032351	205.219	24.6416	0.0202153	2.04398
J004	Hmgcs1	208715	D-040946-01	76.2778	3.67456	0.00171634	75.4471	6.9102	0.0208583	0.526908
E013	Hps6	20170	D-057041-01	84.3285	3.26264	0.0162162	81.3569	6.02184	0.0228382	0.63453
A013	Hnmt	140483	D-049785-01	82.6872	2.37667	0.00150071	66.3402	9.87449	0.0243368	0.314258
A015	Hnrnpul1	232989	D-062401-01	61.0207	1.71814	4.12847e-05	62.6488	9.43304	0.026296	0.216065
I010	Hmgxb4	70823	D-057462-01	65.0428	2.98049	0.000189026	63.4472	9.87612	0.0271113	0.242199
A005	H2-DMb1	14999	D-062610-01	62.742	2.77315	9.84117e-05	49.819	15.5235	0.031232	-0.211202
D010	Hcst	23900	D-040952-01	86.0039	3.33222	0.0100517	70.8094	10.1124	0.0317152	0.397596
E010	Hdgf	15191	D-060327-01	80.9087	2.65417	0.00130644	71.8858	8.81086	0.0331297	0.44826
G011	Hic1	15248	D-042946-01	99.8839	1.86845	0.94905	124.871	9.42679	0.0362377	1.29386
B012	Haghl	68977	D-057593-01	102.774	2.74469	0.262621	171.894	26.0088	0.0379634	1.74583
O013	Cd74	16149	D-041940-01	97.7678	3.57375	0.50301	119.934	5.01809	0.0389605	1.2416
A018	Hoxa10	15395	D-046260-01	73.867	0.872799	1.63513e-05	58.5577	14.1871	0.0408395	0.0176732
D018	Hpd	15445	D-042594-01	85.5513	4.60103	0.0311103	44.11	19.6537	0.0410858	-0.615759
I019	Ibsp	15891	D-046479-01	80.3667	10.4201	0.125029	41.9175	18.804	0.0416312	-0.976149
H008	Hist1h1c	50708	D-045246-01	63.7322	4.69549	0.00131941	68.9361	10.8642	0.0417903	0.34103
G015	Hsph1	15505	D-045560-05	68.4054	1.76421	0.000174723	66.6179	11.6693	0.0425099	0.311752
D003	Hcn1	15165	D-043547-01	84.2102	3.29655	0.0122486	159.307	17.9774	0.0461778	1.65949
A011	H2-Ob	15002	D-057532-01	97.8417	2.36019	0.370542	231.786	43.0907	0.0494699	2.19836
E001	_Non-targeting	_Non-targeting	D-001206-14	100	0	1	100	0	1	0.857403

## Sheet: ALPActivityPerCell_≥160% & ≤40%
RNAi Screen_siRNA Knockdown_Calculated ALP Activity/Cell (%)_Primary Calvarial Osteoblasts (pO-129Sv_WT)_day 6
WellID	OfficialGeneSymbol	GeneID	CatalogNumber	Nuclei/Well(%)	SEM-Nuclei/Well(%)	TTest(Nuclei/Well)	ALPActivity/Cell(%)	SEM-ALPActivity/Cell(%)	TTest(ALPAcitvity/Cell)	z-Score
A011	H2-Ob	15002	D-057532-01	97.8417	2.36019	0.370542	231.786	43.0907	0.0494699	2.19836
L019	Ifna9	15972	D-045280-01	91.2816	2.78016	0.032351	205.219	24.6416	0.0202153	2.04398
I022	Icam5	15898	D-046482-01	74.0261	1.63778	4.36846e-05	193.195	14.1387	0.00219882	1.96465
A004	H2-DMa	14998	D-062607-01	88.4961	4.43311	0.0372989	192.481	19.6765	0.00720495	1.95175
P018	Il13ra2	16165	D-046600-01	78.9176	1.01262	0.000185139	187.735	22.8068	0.011783	1.89555
O008	Gp49a	14727	D-045836-01	61.0201	2.88732	0.000169403	176.543	16.3497	0.0163333	1.82288
B012	Haghl	68977	D-057593-01	102.774	2.74469	0.262621	171.894	26.0088	0.0379634	1.74583
M016	Ifrd1	15982	D-042359-01	77.5896	2.23862	0.00038592	162.577	9.84104	0.00115059	1.69809
E001	_Non-targeting	_Non-targeting	D-001206-14	100	0	1	100	0	1	0.857403
F009	Hesx1	15209	D-043394-01	64.0732	4.33845	0.0009078	39.6194	8.37637	0.00207855	-0.495283
K004	Hnf4g	30942	D-043489-01	89.0526	2.41631	0.0101935	39.325	4.71645	0.000235573	-0.494609
L003	Glo1	109801	D-063339-01	69.439	0.157666	4.81764e-06	38.832	6.80338	0.000949804	-0.55055
F014	Hsd11b2	15484	D-042600-01	83.3807	3.33103	0.00398221	38.7208	10.3008	0.00359325	-0.619773
E003	Hdac11	232232	D-051918-01	82.4526	2.61412	0.00108518	38.6977	0.835625	1.01853e-05	-0.483489
G007	Hgf	15234	D-040879-01	70.9408	2.98454	0.00069691	38.5352	3.94054	0.000217822	-0.499663
P010	Gpr135	238252	D-042782-01	77.7569	4.64629	0.00750534	38.4266	2.38966	3.17654e-05	-0.507503
C020	Hoxd12	15432	D-046274-01	64.4995	3.89364	0.000600194	38.1453	12.9241	0.0074346	-0.725789
L016	Ifna4	15967	D-063487-01	65.1735	2.36788	0.000242893	38.0358	6.80083	0.00093301	-0.542964
E005	Hdac3	15183	D-043553-01	73.1864	2.7833	0.000338436	37.2914	1.55234	1.34042e-05	-0.547815
G013	Hsf2	15500	D-060337-01	70.4259	3.05679	0.000466786	37.1095	7.761	0.0012928	-0.593199
K020	Ifit2	15958	D-061456-01	66.9607	5.11129	0.00235906	36.4944	4.64387	0.000166903	-0.593082
D021	Hps3	12807	D-061108-01	83.3289	1.66123	0.000357431	35.0568	1.90943	1.29564e-05	-0.636096
L021	Ifnar1	15975	D-043696-01	84.7161	4.39951	0.0184525	34.369	5.82119	0.000413774	-0.692457
H011	Hivep2	15273	D-041029-01	74.8382	1.0419	1.42298e-05	34.2877	8.77893	0.00235742	-0.788626
K015	Ifi204	15951	D-040202-01	69.3021	6.49685	0.00761881	34.0681	9.89887	0.00270693	-0.778246
D017	Hpcal1	53602	D-043576-01	74.601	2.12233	0.000160928	33.3953	2.59402	3.94129e-05	-0.711559
I020	Icam1	15894	D-065347-01	80.7452	0.324352	0.000112797	33.131	2.03899	2.68627e-05	-0.722631
C014	Hoxc4	15423	D-045259-01	62.8459	1.61729	1.07828e-05	31.9197	4.13341	0.000122976	-0.792032
B006	H2-T23	15040	D-043693-01	77.1469	2.45656	0.00198426	31.8858	5.71221	0.000419793	-0.849107
E004	Hdac2	15182	D-046158-01	89.9081	1.09162	0.00706484	31.7175	7.14882	0.000665071	-0.896488
E019	Hrg	94175	D-045768-01	73.7061	2.78905	0.00121786	31.6658	2.45187	1.32631e-05	-0.800721
F003	Herc1	235439	D-061931-01	83.7124	3.24125	0.00518869	31.2469	4.78872	0.00013408	-0.846155
D004	Hcn2	15166	D-046144-01	98.7774	2.70072	0.692857	30.9234	4.38521	0.000199877	-0.855276
G005	Hfe	15216	D-062618-01	66.4818	4.33464	0.0011485	30.7879	3.14872	6.30185e-05	-0.856126
D016	Hp	15439	D-043708-01	85.6828	2.05452	0.00169054	30.7452	3.45078	8.81004e-05	-0.847522
O009	Lilrb4	14728	D-042362-01	63.435	0.97546	1.85392e-05	30.4876	1.55753	1.3109e-05	-0.848404
N012	Golgb1	224139	D-041119-01	93.5469	3.47296	0.198392	30.2605	4.3776	0.000189416	-0.890017
C007	Hat1	107435	D-047665-01	74.0526	4.20804	0.00213288	30.1465	10.0658	0.00222065	-1.00432
E015	Hrasls	27281	D-060134-01	79.4688	0.687208	1.98461e-05	29.819	8.59784	0.00130509	-0.985906
O019	Il11	16156	D-046578-01	73.5277	1.78598	0.000457926	29.7916	2.12615	2.60128e-05	-0.889104
K021	Ifit3	15959	D-040963-01	72.369	0.629006	4.09348e-05	29.78	1.85739	9.60861e-06	-0.885257
B019	Hoxb5	15413	D-062466-01	81.062	0.0865286	5.61851e-05	29.706	4.49413	0.000191942	-0.91504
I014	Hus1	15574	D-062189-01	66.8936	3.42693	0.000691594	29.6139	4.12285	0.000104437	-0.909447
M015	Ifngr2	15980	D-042105-01	74.919	2.63841	0.00034917	29.0009	1.28856	5.35813e-06	-0.932033
E018	Hrc	15464	D-044598-01	65.7682	5.18944	0.00185723	28.6456	8.81367	0.00121992	-1.10626
D006	Sap30bp	57230	D-055094-01	72.3526	3.56165	0.000920244	28.3804	5.38337	0.000230489	-1.04138
H013	Hspb1	15507	D-045651-01	81.7205	1.16983	8.01231e-05	27.6198	5.21245	0.000227977	-1.07846
J007	Hmgn2	15331	D-062947-01	96.5776	1.83475	0.0825649	27.2877	2.31266	1.51897e-05	-1.02072
G003	Hey2	15214	D-043647-01	90.564	3.60172	0.0896336	26.0834	2.06612	1.30945e-05	-1.08845
D008	Hcrtr1	230777	D-050569-01	85.7441	2.38623	0.0017568	25.6439	1.89464	1.04635e-05	-1.11358
I009	Hmga2	15364	D-043585-01	82.2139	2.56156	0.00176508	23.5272	2.39847	1.92025e-05	-1.25199
C003	Hal	15109	D-062613-01	62.6874	4.86879	0.00127387	23.3685	2.39825	1.80651e-05	-1.2777
N007	Gnmt	14711	D-047982-01	60.5056	5.10911	0.00141565	22.9181	4.62287	0.000140311	-1.33788
E008	Hdac7	56233	D-040703-01	67.5013	3.07056	0.000599161	22.8541	6.0009	0.00032435	-1.40069
N011	Golga5	27277	D-060611-01	62.0888	5.6234	0.00178396	22.6839	3.47206	3.62331e-05	-1.31999
F004	Herc2	15204	D-041301-01	84.5943	1.64429	0.00150174	22.5982	2.57196	2.27825e-05	-1.31769
F005	Herpud1	64209	D-049714-01	75.6537	3.196	0.00213868	22.4317	4.36093	0.000112696	-1.36716
K017	Ifi30	65972	D-041858-01	81.9204	1.60196	0.000203574	22.1889	6.33371	0.000369414	-1.45692
H006	Hip1	215114	D-053463-01	77.7695	1.85429	0.000194879	21.744	3.82837	3.7017e-05	-1.42133
G020	Hspa5	14828	D-040337-01	75.5958	6.39557	0.0136123	21.3818	6.98667	0.000351699	-1.63825
K011	Glipr1	73690	D-045511-01	68.4588	12.9431	0.0652688	21.09	4.04186	7.87749e-05	-1.46991
N014	Igfbp1	16006	D-042109-01	65.8916	2.61636	0.000459753	20.2502	3.94701	6.11992e-05	-1.55426
H007	Ube2k	53323	D-059263-01	63.8122	2.09581	5.28215e-05	19.8287	3.65856	3.37917e-05	-1.57672
I006	Hmbs	15288	D-062521-01	79.0451	3.3094	0.00173156	19.2456	3.67365	3.70414e-05	-1.58578
L012	Ssh1	231637	D-041169-01	66.3934	1.88203	3.60671e-05	18.3824	1.7422	3.86789e-06	-1.64087
J013	Icos	54167	D-044614-01	69.2615	3.28928	0.000523571	17.07	1.09454	1.81447e-06	-1.74081
J021	Idi1	319554	D-052846-01	75.2908	3.38576	0.000998434	15.0608	1.13228	2.08527e-06	-1.92698
L013	Ifna13	230396	D-057121-01	66.6367	12.4478	0.0612269	14.401	6.59953	0.000216921	-2.82736
G008	Hgfac	54426	D-046100-01	76.5511	2.26945	0.000253496	12.5153	1.0001	1.99462e-06	-2.20912

## Sheet: z-Score_±1.0
RNAi Screen_siRNA Knockdown_Calculated ALP Activity/Cell (%)_Primary Calvarial Osteoblasts (pO-129Sv_WT)_day 6
WellID	OfficialGeneSymbol	GeneID	CatalogNumber	Nuclei/Well(%)	SEM-Nuclei/Well(%)	TTest(Nuclei/Well)	ALPActivity/Cell(%)	SEM-ALPActivity/Cell(%)	TTest(ALPAcitvity/Cell)	z-Score
A011	H2-Ob	15002	D-057532-01	97.8417	2.36019	0.370542	231.786	43.0907	0.0494699	2.19836
L019	Ifna9	15972	D-045280-01	91.2816	2.78016	0.032351	205.219	24.6416	0.0202153	2.04398
I022	Icam5	15898	D-046482-01	74.0261	1.63778	4.36846e-05	193.195	14.1387	0.00219882	1.96465
A004	H2-DMa	14998	D-062607-01	88.4961	4.43311	0.0372989	192.481	19.6765	0.00720495	1.95175
P018	Il13ra2	16165	D-046600-01	78.9176	1.01262	0.000185139	187.735	22.8068	0.011783	1.89555
E001	_Non-targeting	_Non-targeting	D-001206-14	100	0	1	100	0	1	0.857403
E003	Hdac11	232232	D-051918-01	82.4526	2.61412	0.00108518	38.6977	0.835625	1.01853e-05	-0.483489
K004	Hnf4g	30942	D-043489-01	89.0526	2.41631	0.0101935	39.325	4.71645	0.000235573	-0.494609
F009	Hesx1	15209	D-043394-01	64.0732	4.33845	0.0009078	39.6194	8.37637	0.00207855	-0.495283
G007	Hgf	15234	D-040879-01	70.9408	2.98454	0.00069691	38.5352	3.94054	0.000217822	-0.499663
P010	Gpr135	238252	D-042782-01	77.7569	4.64629	0.00750534	38.4266	2.38966	3.17654e-05	-0.507503
L016	Ifna4	15967	D-063487-01	65.1735	2.36788	0.000242893	38.0358	6.80083	0.00093301	-0.542964
E005	Hdac3	15183	D-043553-01	73.1864	2.7833	0.000338436	37.2914	1.55234	1.34042e-05	-0.547815
L003	Glo1	109801	D-063339-01	69.439	0.157666	4.81764e-06	38.832	6.80338	0.000949804	-0.55055
K020	Ifit2	15958	D-061456-01	66.9607	5.11129	0.00235906	36.4944	4.64387	0.000166903	-0.593082
G013	Hsf2	15500	D-060337-01	70.4259	3.05679	0.000466786	37.1095	7.761	0.0012928	-0.593199
F014	Hsd11b2	15484	D-042600-01	83.3807	3.33103	0.00398221	38.7208	10.3008	0.00359325	-0.619773
D021	Hps3	12807	D-061108-01	83.3289	1.66123	0.000357431	35.0568	1.90943	1.29564e-05	-0.636096
L021	Ifnar1	15975	D-043696-01	84.7161	4.39951	0.0184525	34.369	5.82119	0.000413774	-0.692457
D017	Hpcal1	53602	D-043576-01	74.601	2.12233	0.000160928	33.3953	2.59402	3.94129e-05	-0.711559
I020	Icam1	15894	D-065347-01	80.7452	0.324352	0.000112797	33.131	2.03899	2.68627e-05	-0.722631
C020	Hoxd12	15432	D-046274-01	64.4995	3.89364	0.000600194	38.1453	12.9241	0.0074346	-0.725789
K015	Ifi204	15951	D-040202-01	69.3021	6.49685	0.00761881	34.0681	9.89887	0.00270693	-0.778246
H011	Hivep2	15273	D-041029-01	74.8382	1.0419	1.42298e-05	34.2877	8.77893	0.00235742	-0.788626
C014	Hoxc4	15423	D-045259-01	62.8459	1.61729	1.07828e-05	31.9197	4.13341	0.000122976	-0.792032
E019	Hrg	94175	D-045768-01	73.7061	2.78905	0.00121786	31.6658	2.45187	1.32631e-05	-0.800721
F003	Herc1	235439	D-061931-01	83.7124	3.24125	0.00518869	31.2469	4.78872	0.00013408	-0.846155
D016	Hp	15439	D-043708-01	85.6828	2.05452	0.00169054	30.7452	3.45078	8.81004e-05	-0.847522
O009	Lilrb4	14728	D-042362-01	63.435	0.97546	1.85392e-05	30.4876	1.55753	1.3109e-05	-0.848404
B006	H2-T23	15040	D-043693-01	77.1469	2.45656	0.00198426	31.8858	5.71221	0.000419793	-0.849107
D004	Hcn2	15166	D-046144-01	98.7774	2.70072	0.692857	30.9234	4.38521	0.000199877	-0.855276
G005	Hfe	15216	D-062618-01	66.4818	4.33464	0.0011485	30.7879	3.14872	6.30185e-05	-0.856126
K021	Ifit3	15959	D-040963-01	72.369	0.629006	4.09348e-05	29.78	1.85739	9.60861e-06	-0.885257
O019	Il11	16156	D-046578-01	73.5277	1.78598	0.000457926	29.7916	2.12615	2.60128e-05	-0.889104
N012	Golgb1	224139	D-041119-01	93.5469	3.47296	0.198392	30.2605	4.3776	0.000189416	-0.890017
E004	Hdac2	15182	D-046158-01	89.9081	1.09162	0.00706484	31.7175	7.14882	0.000665071	-0.896488
I014	Hus1	15574	D-062189-01	66.8936	3.42693	0.000691594	29.6139	4.12285	0.000104437	-0.909447
B019	Hoxb5	15413	D-062466-01	81.062	0.0865286	5.61851e-05	29.706	4.49413	0.000191942	-0.91504
M015	Ifngr2	15980	D-042105-01	74.919	2.63841	0.00034917	29.0009	1.28856	5.35813e-06	-0.932033
E015	Hrasls	27281	D-060134-01	79.4688	0.687208	1.98461e-05	29.819	8.59784	0.00130509	-0.985906
C007	Hat1	107435	D-047665-01	74.0526	4.20804	0.00213288	30.1465	10.0658	0.00222065	-1.00432
J007	Hmgn2	15331	D-062947-01	96.5776	1.83475	0.0825649	27.2877	2.31266	1.51897e-05	-1.02072
D006	Sap30bp	57230	D-055094-01	72.3526	3.56165	0.000920244	28.3804	5.38337	0.000230489	-1.04138
H013	Hspb1	15507	D-045651-01	81.7205	1.16983	8.01231e-05	27.6198	5.21245	0.000227977	-1.07846
G003	Hey2	15214	D-043647-01	90.564	3.60172	0.0896336	26.0834	2.06612	1.30945e-05	-1.08845
E018	Hrc	15464	D-044598-01	65.7682	5.18944	0.00185723	28.6456	8.81367	0.00121992	-1.10626
D008	Hcrtr1	230777	D-050569-01	85.7441	2.38623	0.0017568	25.6439	1.89464	1.04635e-05	-1.11358
I009	Hmga2	15364	D-043585-01	82.2139	2.56156	0.00176508	23.5272	2.39847	1.92025e-05	-1.25199
C003	Hal	15109	D-062613-01	62.6874	4.86879	0.00127387	23.3685	2.39825	1.80651e-05	-1.2777
F004	Herc2	15204	D-041301-01	84.5943	1.64429	0.00150174	22.5982	2.57196	2.27825e-05	-1.31769
N011	Golga5	27277	D-060611-01	62.0888	5.6234	0.00178396	22.6839	3.47206	3.62331e-05	-1.31999
N007	Gnmt	14711	D-047982-01	60.5056	5.10911	0.00141565	22.9181	4.62287	0.000140311	-1.33788
F005	Herpud1	64209	D-049714-01	75.6537	3.196	0.00213868	22.4317	4.36093	0.000112696	-1.36716
E008	Hdac7	56233	D-040703-01	67.5013	3.07056	0.000599161	22.8541	6.0009	0.00032435	-1.40069
H006	Hip1	215114	D-053463-01	77.7695	1.85429	0.000194879	21.744	3.82837	3.7017e-05	-1.42133
K017	Ifi30	65972	D-041858-01	81.9204	1.60196	0.000203574	22.1889	6.33371	0.000369414	-1.45692
K011	Glipr1	73690	D-045511-01	68.4588	12.9431	0.0652688	21.09	4.04186	7.87749e-05	-1.46991
N014	Igfbp1	16006	D-042109-01	65.8916	2.61636	0.000459753	20.2502	3.94701	6.11992e-05	-1.55426
H007	Ube2k	53323	D-059263-01	63.8122	2.09581	5.28215e-05	19.8287	3.65856	3.37917e-05	-1.57672
I006	Hmbs	15288	D-062521-01	79.0451	3.3094	0.00173156	19.2456	3.67365	3.70414e-05	-1.58578
G020	Hspa5	14828	D-040337-01	75.5958	6.39557	0.0136123	21.3818	6.98667	0.000351699	-1.63825
L012	Ssh1	231637	D-041169-01	66.3934	1.88203	3.60671e-05	18.3824	1.7422	3.86789e-06	-1.64087
J013	Icos	54167	D-044614-01	69.2615	3.28928	0.000523571	17.07	1.09454	1.81447e-06	-1.74081
J021	Idi1	319554	D-052846-01	75.2908	3.38576	0.000998434	15.0608	1.13228	2.08527e-06	-1.92698
G008	Hgfac	54426	D-046100-01	76.5511	2.26945	0.000253496	12.5153	1.0001	1.99462e-06	-2.20912
L013	Ifna13	230396	D-057121-01	66.6367	12.4478	0.0612269	14.401	6.59953	0.000216921	-2.82736

## Sheet: Suppressors
RNAi Screen_siRNA Knockdown_Calculated ALP Activity/Cell (%)_Primary Calvarial Osteoblasts (pO-129Sv_WT)_day 6
WellID	OfficialGeneSymbol	GeneID	CatalogNumber	Nuclei/Well(%)	SEM-Nuclei/Well(%)	TTest(Nuclei/Well)	ALPActivity/Cell(%)	SEM-ALPActivity/Cell(%)	TTest(ALPAcitvity/Cell)	z-Score
A011	H2-Ob	15002	D-057532-01	97.8417	2.36019	0.370542	231.786	43.0907	0.0494699	2.19836
L019	Ifna9	15972	D-045280-01	91.2816	2.78016	0.032351	205.219	24.6416	0.0202153	2.04398
I022	Icam5	15898	D-046482-01	74.0261	1.63778	4.36846e-05	193.195	14.1387	0.00219882	1.96465
A004	H2-DMa	14998	D-062607-01	88.4961	4.43311	0.0372989	192.481	19.6765	0.00720495	1.95175
P018	Il13ra2	16165	D-046600-01	78.9176	1.01262	0.000185139	187.735	22.8068	0.011783	1.89555
E001	_Non-targeting	_Non-targeting	D-001206-14	100	0	1	100	0	1	0.857403

## Sheet: Activators
RNAi Screen_siRNA Knockdown_Calculated ALP Activity/Cell (%)_Primary Calvarial Osteoblasts (pO-129Sv_WT)_day 6
WellID	OfficialGeneSymbol	GeneID	CatalogNumber	Nuclei/Well(%)	SEM-Nuclei/Well(%)	TTest(Nuclei/Well)	ALPActivity/Cell(%)	SEM-ALPActivity/Cell(%)	TTest(ALPAcitvity/Cell)	z-Score
G008	Hgfac	54426	D-046100-01	76.5511	2.26945	0.000253496	12.5153	1.0001	1.99462e-06	-2.20912
L013	Ifna13	230396	D-057121-01	66.6367	12.4478	0.0612269	14.401	6.59953	0.000216921	-2.82736
J021	Idi1	319554	D-052846-01	75.2908	3.38576	0.000998434	15.0608	1.13228	2.08527e-06	-1.92698
J013	Icos	54167	D-044614-01	69.2615	3.28928	0.000523571	17.07	1.09454	1.81447e-06	-1.74081
L012	Ssh1	231637	D-041169-01	66.3934	1.88203	3.60671e-05	18.3824	1.7422	3.86789e-06	-1.64087
I006	Hmbs	15288	D-062521-01	79.0451	3.3094	0.00173156	19.2456	3.67365	3.70414e-05	-1.58578
H007	Ube2k	53323	D-059263-01	63.8122	2.09581	5.28215e-05	19.8287	3.65856	3.37917e-05	-1.57672
N014	Igfbp1	16006	D-042109-01	65.8916	2.61636	0.000459753	20.2502	3.94701	6.11992e-05	-1.55426
K011	Glipr1	73690	D-045511-01	68.4588	12.9431	0.0652688	21.09	4.04186	7.87749e-05	-1.46991
G020	Hspa5	14828	D-040337-01	75.5958	6.39557	0.0136123	21.3818	6.98667	0.000351699	-1.63825
H006	Hip1	215114	D-053463-01	77.7695	1.85429	0.000194879	21.744	3.82837	3.7017e-05	-1.42133
K017	Ifi30	65972	D-041858-01	81.9204	1.60196	0.000203574	22.1889	6.33371	0.000369414	-1.45692
F005	Herpud1	64209	D-049714-01	75.6537	3.196	0.00213868	22.4317	4.36093	0.000112696	-1.36716
F004	Herc2	15204	D-041301-01	84.5943	1.64429	0.00150174	22.5982	2.57196	2.27825e-05	-1.31769
N011	Golga5	27277	D-060611-01	62.0888	5.6234	0.00178396	22.6839	3.47206	3.62331e-05	-1.31999
E008	Hdac7	56233	D-040703-01	67.5013	3.07056	0.000599161	22.8541	6.0009	0.00032435	-1.40069
N007	Gnmt	14711	D-047982-01	60.5056	5.10911	0.00141565	22.9181	4.62287	0.000140311	-1.33788
C003	Hal	15109	D-062613-01	62.6874	4.86879	0.00127387	23.3685	2.39825	1.80651e-05	-1.2777
I009	Hmga2	15364	D-043585-01	82.2139	2.56156	0.00176508	23.5272	2.39847	1.92025e-05	-1.25199
D008	Hcrtr1	230777	D-050569-01	85.7441	2.38623	0.0017568	25.6439	1.89464	1.04635e-05	-1.11358
G003	Hey2	15214	D-043647-01	90.564	3.60172	0.0896336	26.0834	2.06612	1.30945e-05	-1.08845
J007	Hmgn2	15331	D-062947-01	96.5776	1.83475	0.0825649	27.2877	2.31266	1.51897e-05	-1.02072
H013	Hspb1	15507	D-045651-01	81.7205	1.16983	8.01231e-05	27.6198	5.21245	0.000227977	-1.07846
D006	Sap30bp	57230	D-055094-01	72.3526	3.56165	0.000920244	28.3804	5.38337	0.000230489	-1.04138
E018	Hrc	15464	D-044598-01	65.7682	5.18944	0.00185723	28.6456	8.81367	0.00121992	-1.10626
M015	Ifngr2	15980	D-042105-01	74.919	2.63841	0.00034917	29.0009	1.28856	5.35813e-06	-0.932033
I014	Hus1	15574	D-062189-01	66.8936	3.42693	0.000691594	29.6139	4.12285	0.000104437	-0.909447
B019	Hoxb5	15413	D-062466-01	81.062	0.0865286	5.61851e-05	29.706	4.49413	0.000191942	-0.91504
K021	Ifit3	15959	D-040963-01	72.369	0.629006	4.09348e-05	29.78	1.85739	9.60861e-06	-0.885257
O019	Il11	16156	D-046578-01	73.5277	1.78598	0.000457926	29.7916	2.12615	2.60128e-05	-0.889104
E015	Hrasls	27281	D-060134-01	79.4688	0.687208	1.98461e-05	29.819	8.59784	0.00130509	-0.985906
C007	Hat1	107435	D-047665-01	74.0526	4.20804	0.00213288	30.1465	10.0658	0.00222065	-1.00432
N012	Golgb1	224139	D-041119-01	93.5469	3.47296	0.198392	30.2605	4.3776	0.000189416	-0.890017
O009	Lilrb4	14728	D-042362-01	63.435	0.97546	1.85392e-05	30.4876	1.55753	1.3109e-05	-0.848404
D016	Hp	15439	D-043708-01	85.6828	2.05452	0.00169054	30.7452	3.45078	8.81004e-05	-0.847522
G005	Hfe	15216	D-062618-01	66.4818	4.33464	0.0011485	30.7879	3.14872	6.30185e-05	-0.856126
D004	Hcn2	15166	D-046144-01	98.7774	2.70072	0.692857	30.9234	4.38521	0.000199877	-0.855276
F003	Herc1	235439	D-061931-01	83.7124	3.24125	0.00518869	31.2469	4.78872	0.00013408	-0.846155
E019	Hrg	94175	D-045768-01	73.7061	2.78905	0.00121786	31.6658	2.45187	1.32631e-05	-0.800721
E004	Hdac2	15182	D-046158-01	89.9081	1.09162	0.00706484	31.7175	7.14882	0.000665071	-0.896488
B006	H2-T23	15040	D-043693-01	77.1469	2.45656	0.00198426	31.8858	5.71221	0.000419793	-0.849107
C014	Hoxc4	15423	D-045259-01	62.8459	1.61729	1.07828e-05	31.9197	4.13341	0.000122976	-0.792032
I020	Icam1	15894	D-065347-01	80.7452	0.324352	0.000112797	33.131	2.03899	2.68627e-05	-0.722631
D017	Hpcal1	53602	D-043576-01	74.601	2.12233	0.000160928	33.3953	2.59402	3.94129e-05	-0.711559
K015	Ifi204	15951	D-040202-01	69.3021	6.49685	0.00761881	34.0681	9.89887	0.00270693	-0.778246
H011	Hivep2	15273	D-041029-01	74.8382	1.0419	1.42298e-05	34.2877	8.77893	0.00235742	-0.788626
L021	Ifnar1	15975	D-043696-01	84.7161	4.39951	0.0184525	34.369	5.82119	0.000413774	-0.692457
D021	Hps3	12807	D-061108-01	83.3289	1.66123	0.000357431	35.0568	1.90943	1.29564e-05	-0.636096
K020	Ifit2	15958	D-061456-01	66.9607	5.11129	0.00235906	36.4944	4.64387	0.000166903	-0.593082
G013	Hsf2	15500	D-060337-01	70.4259	3.05679	0.000466786	37.1095	7.761	0.0012928	-0.593199
E005	Hdac3	15183	D-043553-01	73.1864	2.7833	0.000338436	37.2914	1.55234	1.34042e-05	-0.547815
L016	Ifna4	15967	D-063487-01	65.1735	2.36788	0.000242893	38.0358	6.80083	0.00093301	-0.542964
C020	Hoxd12	15432	D-046274-01	64.4995	3.89364	0.000600194	38.1453	12.9241	0.0074346	-0.725789
P010	Gpr135	238252	D-042782-01	77.7569	4.64629	0.00750534	38.4266	2.38966	3.17654e-05	-0.507503
G007	Hgf	15234	D-040879-01	70.9408	2.98454	0.00069691	38.5352	3.94054	0.000217822	-0.499663
E003	Hdac11	232232	D-051918-01	82.4526	2.61412	0.00108518	38.6977	0.835625	1.01853e-05	-0.483489
F014	Hsd11b2	15484	D-042600-01	83.3807	3.33103	0.00398221	38.7208	10.3008	0.00359325	-0.619773
L003	Glo1	109801	D-063339-01	69.439	0.157666	4.81764e-06	38.832	6.80338	0.000949804	-0.55055
K004	Hnf4g	30942	D-043489-01	89.0526	2.41631	0.0101935	39.325	4.71645	0.000235573	-0.494609
F009	Hesx1	15209	D-043394-01	64.0732	4.33845	0.0009078	39.6194	8.37637	0.00207855	-0.495283
E001	_Non-targeting	_Non-targeting	D-001206-14	100	0	1	100	0	1	0.857403
